# Supplementary material for: In-silico drug repurposing study predicts the combination of pirfenidone and melatonin as a promising candidate therapy to reduce SARS-CoV-2 infection progression and respiratory distress caused by cytokine storm
Source: PLoS One. 2020 Oct 2;15(10):e0240149. doi: 10.1371/journal.pone.0240149 (PMC7531795; doi:10.1371/journal.pone.0240149)
Supplement: S1 Table — 1) coronavirus-host interaction set (including SARS-CoV-2 entry points), 2) lung-cells infection set, and 3) acute respiratory distress (ARD) set that is composed of 6 subsets (Alveolar macrophages, Monocytes, Neutrophils, Intermediate phase ARD, Late phase ARD and ARD cytokine storm). Proteins are listed by their UniProtKB identifier and under Effect the type of action of the protein is described: 1 (Being the protein more active contributes to the pathological effect of the motive) 0 (Being the protein less active contributes to the pathological effect of the motive). (XLSX) [file pone.0240149.s001.xlsx]

## Sheet: Summary
Sheet description
Set	Name	No. proteins (unique entries)
1	Coronavirus-host interaction set	122
2	Lung cells infection set	47
3	ARD set	412
3	Alveolar macrophages	101
3	Monocytes	64
3	Neutrophils	119
3	Intermediate phase ARD	62
3	Late phase ARD	56
3	ARD cytokine storm	22
Descriptors provided
	Gene name	Gene name for the protein as listed in UIniprot
	Uniprot	UniProtKB code for the protein
	Protein name	Protein name for the protein as listed in UIniprot
	Effect	1 (Being the protein more active contributes to the pathological effect of the motive) 0 (Being the protein less active contributes to to the pathological effect of the motive)
	Pirfenidone	MoA identified by TPMS predicts a signal going through the protein. The direction of the arrow indicates whether the drugs render the protein more active (arrow pointing up) or less active (arrow pointing down)
	Melatonin	MoA identified by TPMS predicts a signal going through the protein. The direction of the arrow indicates whether the drugs render the protein more active (arrow pointing up) or less active (arrow pointing down)

## Sheet: Set1
SET_NAME	PROTEIN
Coronavirus-host interaction set	Q15233
Coronavirus-host interaction set	P49840
Coronavirus-host interaction set	P49841
Coronavirus-host interaction set	P11940
Coronavirus-host interaction set	Q13310
Coronavirus-host interaction set	P09651
Coronavirus-host interaction set	P22626
Coronavirus-host interaction set	P06748
Coronavirus-host interaction set	Q13283
Coronavirus-host interaction set	Q9UN86
Coronavirus-host interaction set	P84098
Coronavirus-host interaction set	P09874
Coronavirus-host interaction set	P19338
Coronavirus-host interaction set	Q92499
Coronavirus-host interaction set	Q8N488
Coronavirus-host interaction set	P62937
Coronavirus-host interaction set	P69849
Coronavirus-host interaction set	P62942
Coronavirus-host interaction set	Q13427
Coronavirus-host interaction set	P27448
Coronavirus-host interaction set	O43447
Coronavirus-host interaction set	Q9UKA8
Coronavirus-host interaction set	O14964
Coronavirus-host interaction set	P46379
Coronavirus-host interaction set	O95865
Coronavirus-host interaction set	P49069
Coronavirus-host interaction set	Q9UQN3
Coronavirus-host interaction set	Q5SQN1
Coronavirus-host interaction set	Q9H000
Coronavirus-host interaction set	Q15661
Coronavirus-host interaction set	P05155
Coronavirus-host interaction set	Q13064
Coronavirus-host interaction set	P25787
Coronavirus-host interaction set	Q96GS6
Coronavirus-host interaction set	Q99471
Coronavirus-host interaction set	A9UHW6
Coronavirus-host interaction set	O95299
Coronavirus-host interaction set	Q9BQB6
Coronavirus-host interaction set	Q9Y4W2
Coronavirus-host interaction set	Q9P0M6
Coronavirus-host interaction set	P60866
Coronavirus-host interaction set	O96017
Coronavirus-host interaction set	P54274
Coronavirus-host interaction set	Q13561
Coronavirus-host interaction set	P17844
Coronavirus-host interaction set	Q86VG3
Coronavirus-host interaction set	O00303
Coronavirus-host interaction set	P68104
Coronavirus-host interaction set	Q03135
Coronavirus-host interaction set	O14920
Coronavirus-host interaction set	P63279
Coronavirus-host interaction set	O43765
Coronavirus-host interaction set	O75348
Coronavirus-host interaction set	P20290
Coronavirus-host interaction set	Q9Y2D1
Coronavirus-host interaction set	P03901
Coronavirus-host interaction set	P00403
Coronavirus-host interaction set	Q9BYF1
Coronavirus-host interaction set	Q6UXB4
Coronavirus-host interaction set	Q9NNX6
Coronavirus-host interaction set	Q9H2X3
Coronavirus-host interaction set	Q14653
Coronavirus-host interaction set	P52292
Coronavirus-host interaction set	P35247
Coronavirus-host interaction set	Q07817
Coronavirus-host interaction set	Q92843
Coronavirus-host interaction set	Q07820
Coronavirus-host interaction set	Q16548
Coronavirus-host interaction set	P10415
Coronavirus-host interaction set	Q13309
Coronavirus-host interaction set	O00629
Coronavirus-host interaction set	O75569
Coronavirus-host interaction set	P21926
Coronavirus-host interaction set	O15393
Coronavirus-host interaction set	P15144
Coronavirus-host interaction set	Q8TBF4
Coronavirus-host interaction set	P27487
Coronavirus-host interaction set	O60506
Coronavirus-host interaction set	P26599
Coronavirus-host interaction set	P13688
Coronavirus-host interaction set	P07355
Coronavirus-host interaction set	P51991
Coronavirus-host interaction set	Q99798
Coronavirus-host interaction set	P25685
Coronavirus-host interaction set	P10809
Coronavirus-host interaction set	P38646
Coronavirus-host interaction set	P35606
Coronavirus-host interaction set	P40429
Coronavirus-host interaction set	P60228
Coronavirus-host interaction set	Q13347
Coronavirus-host interaction set	P30419
Coronavirus-host interaction set	Q9H444
Coronavirus-host interaction set	Q92538
Coronavirus-host interaction set	P31350
Coronavirus-host interaction set	P52732
Coronavirus-host interaction set	Q99460
Coronavirus-host interaction set	P61011
Coronavirus-host interaction set	Q96RS6
Coronavirus-host interaction set	Q13765
Coronavirus-host interaction set	Q9Y5X1
Coronavirus-host interaction set	Q8WVM8
Coronavirus-host interaction set	P35998
Coronavirus-host interaction set	P19484
Coronavirus-host interaction set	Q6IBS0
Coronavirus-host interaction set	O15498
Coronavirus-host interaction set	Q14974
Coronavirus-host interaction set	Q13190
Coronavirus-host interaction set	P42229
Coronavirus-host interaction set	Q9UHA3
Coronavirus-host interaction set	Q5T8D3
Coronavirus-host interaction set	P35232
Coronavirus-host interaction set	P05412
Coronavirus-host interaction set	P40763
Coronavirus-host interaction set	P62136
Coronavirus-host interaction set	Q5M775
Coronavirus-host interaction set	Q14314
Coronavirus-host interaction set	O14980
Coronavirus-host interaction set	P01137
Coronavirus-host interaction set	P84022
Coronavirus-host interaction set	P11021
Coronavirus-host interaction set	P09958
Coronavirus-host interaction set	P35613

## Sheet: Set2
Set	Gene name	Uniprot	Effect
Lung cells infection set	MX1	P20591	1
Lung cells infection set	IFI44	Q8TCB0	1
Lung cells infection set	IFI6	P09912	1
Lung cells infection set	IFIT1	P09914	1
Lung cells infection set	OAS2	P29728	1
Lung cells infection set	IFITM1	P13164	1
Lung cells infection set	ISG15	P05161	1
Lung cells infection set	IFI27	P40305	1
Lung cells infection set	IRF7	Q92985	1
Lung cells infection set	OASL	Q15646	1
Lung cells infection set	DDX60	Q8IY21	1
Lung cells infection set	IRF9	Q00978	1
Lung cells infection set	PARP9	Q8IXQ6	1
Lung cells infection set	CMPK2	Q5EBM0	1
Lung cells infection set	IFIT3	O14879	1
Lung cells infection set	PARP10	Q53GL7	1
Lung cells infection set	SAMD9L	Q8IVG5	1
Lung cells infection set	IFIH1	Q9BYX4	1
Lung cells infection set	DDX58	O95786	1
Lung cells infection set	SAMD9	Q5K651	1
Lung cells infection set	THEMIS2	Q5TEJ8	1
Lung cells infection set	OAS1	P00973	1
Lung cells infection set	HELZ2	Q9BYK8	1
Lung cells infection set	HERC6	Q8IVU3	1
Lung cells infection set	OAS3	Q9Y6K5	1
Lung cells infection set	REC8	O95072	1
Lung cells infection set	DTX3L	Q8TDB6	1
Lung cells infection set	STAT1	P42224	1
Lung cells infection set	BATF2	Q8N1L9	1
Lung cells infection set	SP110	Q9HB58	1
Lung cells infection set	EIF2AK2	P19525	1
Lung cells infection set	IFI16	Q16666	1
Lung cells infection set	IL1A	P01583	1
Lung cells infection set	KCNJ2	P63252	1
Lung cells infection set	IFI35	P80217	1
Lung cells infection set	SERPINB7	O75635	1
Lung cells infection set	TRIM14	Q14142	1
Lung cells infection set	IFIT2	P09913	1
Lung cells infection set	CFB	P00751	1
Lung cells infection set	PLSCR1	O15162	1
Lung cells infection set	C2CD4C	Q8TF44	1
Lung cells infection set	CCL20	P78556	1
Lung cells infection set	RNF224	P0DH78	-1
Lung cells infection set	IGLON5	A6NGN9	-1
Lung cells infection set	CILP2	Q8IUL8	-1
Lung cells infection set	KRT4	P19013	-1
Lung cells infection set	MUC6	Q6W4X9	-1

## Sheet: Set3-TOTAL
Set	Uniprot code	Gene name	Effect	Pirfenidone	Melatonin
ARD set	P18847	ATF3	1	-1	-1
ARD set	P78556	CCL20	1	-1	-1
ARD set	P07711	CTSL	1	-1	-1
ARD set	P10451	SPP1	1	-1	-1
ARD set	P42830	CXCL5	1	-1	-1
ARD set	P06858	LPL	1	-1	-1
ARD set	P10145	CXCL8	1	-1	-1
ARD set	P00749	PLAU	1	-1	-1
ARD set	P18084	ITGB5	1	-1	-1
ARD set	Q99814	EPAS1	1	-1	-1
ARD set	P01583	IL1A	1	-1	-1
ARD set	P13500	CCL2	1	-1	-1
ARD set	P78380	OLR1	1	-1	-1
ARD set	P21757	MSR1	1	-1	-1
ARD set	P49238	CX3CR1	1	-1	-1
ARD set	P24522	GADD45A	1	-1	-1
ARD set	Q13322	GRB10	1	-1	-1
ARD set	P52564	MAP2K6	1	-1	-1
ARD set	P80188	Lcn2	1	-1	-1
ARD set	Q14116	IL-18	1	-1	-1
ARD set	P05112	IL4	1	-1	-1
ARD set	P01137	TGFb	1	-1	-1
ARD set	P29459	IL-12	1	-1	-1
ARD set	P15692	VEGF	1	-1	-1
ARD set	P01584	IL-1B	1	-1	-1
ARD set	P01579	IFN-g	1	-1	-1
ARD set	P05014	IFN-a	1	-1	-1
ARD set	P01375	TNF-a	1	-1	-1
ARD set	Q96P20	NLRP3	1	-1	-1
ARD set	P13501	CCL5	1	-1	-1
ARD set	P02778	CXCL10,IP-10	1	-1	-1
ARD set	P10147	CCL3,MIP1A	1	-1	-1
ARD set	P05231	IL-6	1	-1	-1
ARD set	Q5VWQ8	Dab2ip	1	-1	-1
ARD set	Q86VP1	Tax1bp1	1	-1	-1
ARD set	O43561	Lat	1	-1	-1
ARD set	O00253	AGRP	1		-1
ARD set	O00767	SCD	1		-1
ARD set	P02649	APOE	1		-1
ARD set	P15090	FABP4	1		-1
ARD set	O14786	NRP1	1		-1
ARD set	P13686	ACP5	1		-1
ARD set	P01909	HLA-DQA1	1		-1
ARD set	P01920	HLA-DQB1	1		-1
ARD set	P55773	CCL23	1		-1
ARD set	P30530	AXL	1		-1
ARD set	Q9H2A7	CXCL16	1		-1
ARD set	P02545	LMNA	1		-1
ARD set	Q14956	GPNMB	1		-1
ARD set	P05164	MPO	1		-1
ARD set	Q16621	NFE2	1		-1
ARD set	P80511	S100A12	1		-1
ARD set	P15813	CD1D	1		-1
ARD set	P14151	SELL	1		-1
ARD set	P14222	PRF1	1		-1
ARD set	P05089	ARG1	1		-1
ARD set	Q07325	CXCL9	1		-1
ARD set	O75376	Ncor1	1		-1
ARD set	Q8WVM0	Tfb1m	1		-1
ARD set	P62249	Rps16	1		-1
ARD set	Q9UNK4	Pla2g2d	1		-1
ARD set	Q9UQ90	Spg7	1		-1
ARD set	O95466	Fmnl1	1		-1
ARD set	P41159	Lep	-1		-1
ARD set	P37231	PPARG	1	-1	1
ARD set	O15264	MAPK13	1	-1	1
ARD set	P34741	SDC2	-1	1	1
ARD set	P14902	IDO1	-1	1	1
ARD set	P0DMV8	Hspa1a	-1	1	1
ARD set	Q01344	IL5RA	-1		1
ARD set	P01903	HLA-DRA	-1		1
ARD set	P07992	ERCC1	-1		1
ARD set	O75582	RPS6KA5	-1		1
ARD set	Q12967	Ralgds	-1		1
ARD set	P69905	Hba-a1	1		1
ARD set	P15036	ETS2	1		1
ARD set	P60568	IL2	1		1
ARD set	Q08117	Aes	-1		1
ARD set	Q16526	Cry1	-1		1
ARD set	P35556	FBN2	1	-1
ARD set	Q9NRA1	PDGFC	1	-1
ARD set	P09919	G-CSF	1	-1
ARD set	Q9UKQ2	ADAM28	-1
ARD set	Q8IZF4	ADGRG5	-1
ARD set	P49407	ARRB1	-1
ARD set	Q9Y5Z0	BACE2	-1
ARD set	A6QL63	BTBD11	-1
ARD set	P51677	CCR3	-1
ARD set	P00746	CFD	-1
ARD set	P36222	CHI3L1	-1
ARD set	P51793	CLCN4	-1
ARD set	P07333	CSF1R	-1
ARD set	P49447	CYB561	-1
ARD set	Q92630	DYRK2	-1
ARD set	Q5JVL4	EFHC1	-1
ARD set	Q9Y5Y0	FLVCR1	-1
ARD set	Q8NCL4	GALNT6	-1
ARD set	Q16538	GPR162	-1
ARD set	P22352	GPX3	-1
ARD set	P28068	HLA-DMB	-1
ARD set	P20036	HLA-DPA1	-1
ARD set	P04440	HLA-DPB1	-1
ARD set	P01911	HLA-DRB1	-1
ARD set	Q96D96	HVCN1	-1
ARD set	P13612	ITGA4	-1
ARD set	Q6NV74	KIAA1211L	-1
ARD set	Q96DT0	LGALS12	-1
ARD set	P79483	LOC101060835///LOC100996809///HLA-DRB4///HLA-DRB3///HLA-DRB1///HLA-DQB1	-1
ARD set	P13762	LOC101060835///LOC100996809///HLA-DRB5///HLA-DRB4///HLA-DRB1///HLA-DQB1	-1
ARD set	Q06413	MEF2C	-1
ARD set	Q6T4R5	NHS	-1
ARD set	O00398	P2RY10	-1
ARD set	Q53GL0	PLEKHO1	-1
ARD set	Q8NF86	PRSS33	-1
ARD set	B7ZAP0	RABGAP1L	-1
ARD set	Q96KN7	RPGRIP1	-1
ARD set	Q9NY59	SMPD3	-1
ARD set	O43278	SPINT1	-1
ARD set	Q6ZMD2	SPNS3	-1
ARD set	Q6B0B8	TIGD3	-1
ARD set	O95857	TSPAN13	-1
ARD set	Q86UD4	ZNF329	-1
ARD set	Q8TBC5	ZSCAN18	-1
ARD set	O15438	ABCC3	1
ARD set	Q8N9L9	ACOT4	1
ARD set	P52895	AKR1C2	1
ARD set	P42330	AKR1C3	1
ARD set	P02654	APOC1	1
ARD set	P05026	ATP1B1	1
ARD set	Q5T686	AVPI1	1
ARD set	Q9C0J9	BHLHE41	1
ARD set	Q96D05	C10orf35	1
ARD set	Q9C002	C15orf48	1
ARD set	Q6ZUT6	C15orf52	1
ARD set	P02745	C1QA	1
ARD set	P02746	C1QB	1
ARD set	P02747	C1QC	1
ARD set	Q99616	CCL13	1
ARD set	P16619	CCL3L3	1
ARD set	P80075	CCL8	1
ARD set	Q01151	CD83	1
ARD set	O95992	CH25H	1
ARD set	Q96B33	CLDN23	1
ARD set	O95471	CLDN7	1
ARD set	Q5KU26	COLEC12	1
ARD set	Q02318	CYP27A1	1
ARD set	P98082	DAB2	1
ARD set	Q9UQ10	DHDH	1
ARD set	P11161	EGR2	1
ARD set	P54849	EMP1	1
ARD set	Q9Y6X5	ENPP4	1
ARD set	Q9UJM3	ERRFI1	1
ARD set	Q6ZNL6	FGD5	1
ARD set	P25089	FPR3	1
ARD set	Q9P2Q2	FRMD4A	1
ARD set	P30047	GCHFR	1
ARD set	Q6ZMI3	GLDN	1
ARD set	Q99075	HBEGF	1
ARD set	P06340	HLA-DOA	1
ARD set	P83105	HTRA4	1
ARD set	P40305	IFI27	1
ARD set	O14879	IFIT3	1
ARD set	P16871	IL7R	1
ARD set	Q27J81	INF2	1
ARD set	P05412	JUN	1
ARD set	Q14722	KCNAB1	1
ARD set	Q8IXV7	KLHDC8B	1
ARD set	Q99538	LGMN	1
ARD set	Q9BV36	MLPH	1
ARD set	Q9UKZ9	PCOLCE2	1
ARD set	Q9C0D0	PHACTR1	1
ARD set	Q01453	PMP22	1
ARD set	P45877	PPIC	1
ARD set	P07225	PROS1	1
ARD set	Q96AH8	RAB7B	1
ARD set	Q9H4X1	RGCC	1
ARD set	O14924	RGS12	1
ARD set	Q96TC7	RMDN3	1
ARD set	Q96GA7	SDSL	1
ARD set	Q5TCZ1	SH3PXD2A	1
ARD set	Q9P0V8	SLAMF8	1
ARD set	P49281	SLC11A2	1
ARD set	Q8TF71	SLC16A10	1
ARD set	Q9BZV2	SLC19A3	1
ARD set	Q96FL8	SLC47A1	1
ARD set	O94956	SLCO2B1	1
ARD set	Q08AE8	SPIRE1	1
ARD set	Q7Z699	SPRED1	1
ARD set	P02786	TFRC	1
ARD set	Q96DZ7	TM4SF19	1
ARD set	Q8WZ71	TMEM158	1
ARD set	Q9NW97	TMEM51	1
ARD set	Q9NUR3	TMEM74B	1
ARD set	Q7Z5L0	VMO1	1
ARD set	Q9Y279	VSIG4	1
ARD set	P28039	AOAH	1
ARD set	P07307	ASGR2	1
ARD set	P17213	BPI	1
ARD set	Q9H7M9	C10orf54	1
ARD set	Q9BZW8	CD244	1
ARD set	P20963	CD247	1
ARD set	P49716	CEBPD	1
ARD set	Q7LFX5	CHST15	1
ARD set	P31146	CORO1A	1
ARD set	Q9H0B8	CRISPLD2	1
ARD set	P08311	CTSG	1
ARD set	Q16678	CYP1B1	1
ARD set	P12838	DEFA4	1
ARD set	O75923	DYSF	1
ARD set	Q14209	E2F2	1
ARD set	Q8N5X7	EIF4E3	1
ARD set	P08246	ELANE	1
ARD set	P12259	F5	1
ARD set	Q5VWP2	FAM46C	1
ARD set	Q9Y4F9	FAM65B	1
ARD set	Q92837	FRAT1	1
ARD set	Q8N292	GAPT	1
ARD set	Q9NUV9	GIMAP4	1
ARD set	Q6P9H5	GIMAP6	1
ARD set	P22749	GNLY	1
ARD set	Q99527	GPER	1
ARD set	P12544	GZMA	1
ARD set	P10144	GZMB	1
ARD set	P20718	GZMH	1
ARD set	P68871	HBB	1
ARD set	P02042	HBD	1
ARD set	P32942	ICAM3	1
ARD set	Q9NQX7	ITM2C	1
ARD set	Q12918	KLRB1	1
ARD set	Q8N6C8	LILRA3	1
ARD set	Q5VT66	MARC1	1
ARD set	Q96HJ5	MS4A3	1
ARD set	Q9NZV6	MSRB1	1
ARD set	Q96BF6	NACC2	1
ARD set	Q16617	NKG7	1
ARD set	Q9UM07	PADI4	1
ARD set	Q9NZF1	PLAC8	1
ARD set	P05771	PRKCB	1
ARD set	Q9HC23	PROK2	1
ARD set	Q96AX2	RAB37	1
ARD set	P50749	RASSF2	1
ARD set	Q9NS28	RGS18	1
ARD set	P10153	RNASE2	1
ARD set	P12724	RNASE3	1
ARD set	Q8IWU5	SULF2	1
ARD set	Q96BS2	TESC	1
ARD set	Q6P5X7	TMEM71	1
ARD set	P50591	TNFSF10	1
ARD set	Q9Y228	TRAF3IP3	1
ARD set	O95498	VNN2	1
ARD set	O95497	Vnn1	1
ARD set	Q9NUN7	ACER3	1
ARD set	Q9NZD4	AHSP	1
ARD set	O14862	AIM2	1
ARD set	Q04828	AKR1C1	1
ARD set	P22557	ALAS2	1
ARD set	Q5VYY1	ANKRD22	1
ARD set	P54687	BCAT1	1
ARD set	Q8N6Q3	CD177	1
ARD set	Q96SN8	CDK5RAP2	1
ARD set	Q8WXI8	CLEC4D	1
ARD set	P10909	CLU	1
ARD set	P16452	EPB42	1
ARD set	Q9NPD3	EXOSC4	1
ARD set	Q92913	FGF13	1
ARD set	Q13451	FKBP5	1
ARD set	Q12948	FOXC1	1
ARD set	Q96FL9	GALNT14	1
ARD set	P30793	GCH1	1
ARD set	Q9NQS5	GPR84	1
ARD set	P46976	GYG1	1
ARD set	P69891	HBG2///HBG1	1
ARD set	Q14527	HLTF	1
ARD set	P00738	HP	1
ARD set	P15428	HPGD	1
ARD set	Q9Y662	HS3ST3B1	1
ARD set	Q5T6J7	IDNK	1
ARD set	Q13478	IL18R1	1
ARD set	O95256	IL18RAP	1
ARD set	Q9UI26	IPO11-LRRC70///IPO11	1
ARD set	Q9Y616	IRAK3	1
ARD set	Q13683	ITGA7	1
ARD set	P15382	KCNE1	1
ARD set	Q969G2	LHX4	1
ARD set	P21397	MAOA	1
ARD set	O15021	MAST4	1
ARD set	Q6DN14	MCTP1	1
ARD set	Q6UX53	METTL7B	1
ARD set	Q96GI7	MIR1182///FAM89A	1
ARD set	P22894	MMP8	1
ARD set	Q96JQ5	MS4A4A	1
ARD set	P13995	MTHFD2	1
ARD set	P84157	MXRA7	1
ARD set	Q9HD67	MYO10	1
ARD set	Q13075	NAIP	1
ARD set	Q9NV23	OLAH	1
ARD set	O14841	OPLAH	1
ARD set	Q9Y2J0	RPH3A	1
ARD set	Q9NSI8	SAMSN1	1
ARD set	Q68CR1	SEL1L3	1
ARD set	Q86WA9	SLC26A11	1
ARD set	P02730	SLC4A1	1
ARD set	Q86UW1	SLC51A	1
ARD set	P27105	STOM	1
ARD set	O95759	TBC1D8	1
ARD set	Q8NDG6	TDRD9	1
ARD set	O60602	TLR5	1
ARD set	O00534	VWA5A	1
ARD set	Q8WVZ1	ZDHHC19	1
ARD set	Q5W0Z9	ZDHHC20	1
ARD set	O95760	IL-33	1
ARD set	Q9HC07	Tmem165	1
ARD set	Q9BSL1	Ubac1	1
ARD set	O94804	Stk10	1
ARD set	P42330	Akr1c6	1
ARD set	P19484	Tcfeb	1
ARD set	Q14517	Fat1	1
ARD set	Q15853	Usf2	1
ARD set	P49643	Prim2	1
ARD set	Q9NVT9	Armc1	1
ARD set	Q99811	Prrx2	1
ARD set	P57738	Tcta	1
ARD set	Q14999	Cul7	1
ARD set	P29218	Impa1	1
ARD set	Q9BZJ4	Slc25a39	1
ARD set	Q9NPB8	Prei4	1
ARD set	Q53EL6	Pdcd4	1
ARD set	P17516	Akr1c14	1
ARD set	Q3SY56	Sp6	1
ARD set	Q9UK41	Vps28	1
ARD set	Q96RV3	Pcnx	1
ARD set	Q12999	Tspan31	1
ARD set	Q92485	Smpdl3b	1
ARD set	O94817	Atg12	1
ARD set	P11388	Top2a	1
ARD set	Q9BT43	Polr3gl	1
ARD set	Q9GZX9	Twsg1	1
ARD set	Q9BPZ3	Paip2	1
ARD set	Q9Y6L6	Slco1b2	1
ARD set	O15382	Bcat2	1
ARD set	P47224	Rabif	1
ARD set	P09936	Uchl1	1
ARD set	O43736	Itm2a	1
ARD set	Q6ZMK1	Cyhr1	1
ARD set	O76021	Rsl1d1	1
ARD set	Q6P4I2	Wdr73	1
ARD set	Q04727	Tle4	1
ARD set	Q9HBG4	Atp6v0a4	1
ARD set	Q8TDN6	Brix1	1
ARD set	O43439	Cbfa2t2	1
ARD set	Q5ZPR3	Cd276	1
ARD set	Q9Y5K6	Cd2ap	1
ARD set	Q9NQI0	Ddx4	1
ARD set	Q8NHQ9	Ddx55	1
ARD set	P27469	G0s2	1
ARD set	Q9NX58	Lyar	1
ARD set	Q8NDC0	Mapk1ip1	1
ARD set	Q8N983	Mrpl43	1
ARD set	Q9BYD2	Mrpl9	1
ARD set	O75380	Ndufs6	1
ARD set	Q96E22	Nus1	1
ARD set	P55809	Oxct1	1
ARD set	Q9H9Y6	Polr1b	1
ARD set	Q8WZA1	Pomgnt1	1
ARD set	Q16633	Pou2af1	1
ARD set	Q96CM3	Rpusd4	1
ARD set	Q9P2F8	Sipa1l2	1
ARD set	P08621	Snrnp70	1
ARD set	Q6P589	Tnfaip8l2	1
ARD set	Q14966	Zfml	1
ARD set	P0C7X2	Zfp688	1
ARD set	O75379	Vamp4	-1
ARD set	Q96DC9	Otub2	-1
ARD set	Q9UHD9	Ubqln2	-1
ARD set	Q9NTW7	Zfp644	-1
ARD set	Q9ULU4	Zmynd8	-1
ARD set	O94818	Nol4	-1
ARD set	Q6AWC2	Wwc2	-1
ARD set	Q9BU19	Zfp692	-1
ARD set	Q9GZN1	Actr6	-1
ARD set	Q13362	Ppp2r5c	-1
ARD set	Q5JS13	Ralgps1	-1
ARD set	Q9NVU0	Polr3e	-1
ARD set	Q96B67	Arrdc3	-1
ARD set	Q86UP2	Ktn1	-1
ARD set	Q8TCT7	Imp4	-1
ARD set	P35625	Timp3	-1
ARD set	Q99958	Foxc2	-1
ARD set	Q8N2K0	Abhd12	-1
ARD set	P20073	Anxa7	-1
ARD set	O60512	B4galt3	-1
ARD set	Q9UK39	Ccrn4l	-1
ARD set	Q9UIV1	Cnot7	-1
ARD set	Q9Y2B0	Cnpy2	-1
ARD set	Q9Y678	Copg	-1
ARD set	Q96PD7	Dgat2	-1
ARD set	Q13368	Dlg3	-1
ARD set	O94905	Erlin2	-1
ARD set	P49327	Fasn	-1
ARD set	Q6V0I7	Fat4	-1
ARD set	Q8TEQ6	Gemin5	-1
ARD set	P46091	Gpr1	-1
ARD set	Q9Y287	Itm2b	-1
ARD set	O75096	Lrp10	-1
ARD set	A6NKN8	Pcp4l1	-1
ARD set	Q9UPG8	Plagl2	-1
ARD set	P46782	Rps5	-1
ARD set	Q9HB90	Rragc	-1
ARD set	Q15020	Sart3	-1
ARD set	O75494	Sfrs13a	-1
ARD set	P43897	Tsfm	-1
ARD set	Q96IT1	Zkscan17	-1

## Sheet: S3-Alveolar macrophagues
Gene name	Uniprot	Protein name	Effect
ABCC3	O15438		1
ACOT4	Q8N9L9	acyl-CoA thioesterase 4	1
ACP5	P13686	acid phosphatase 5, tartrate resistant	1
AGRP	O00253	agouti related neuropeptide	1
AKR1C2	P52895	aldo-keto reductase family 1, member C2	1
AKR1C3	P42330	aldo-keto reductase family 1, member C3	1
APOC1	P02654	apolipoprotein C1	1
APOE	P02649	apolipoprotein E	1
ATF3	P18847	activating transcription factor 3	1
ATP1B1	P05026		1
AVPI1	Q5T686	arginine vasopressin induced 1	1
AXL	P30530	AXL receptor tyrosine kinase	1
BHLHE41	Q9C0J9	basic helix-loop-helix family member e41	1
C10orf35	Q96D05	chromosome 10 open reading frame 35	1
C15orf48	Q9C002	chromosome 15 open reading frame 48	1
C15orf52	Q6ZUT6	chromosome 15 open reading frame 52	1
C1QA	P02745	complement C1q A chain	1
C1QB	P02746	complement C1q B chain	1
C1QC	P02747	complement C1q C chain	1
CCL13	Q99616	C-C motif chemokine ligand 13	1
CCL2	P13500	C-C motif chemokine ligand 2	1
CCL20	P78556	C-C motif chemokine ligand 20	1
CCL23	P55773	C-C motif chemokine ligand 23	1
CCL3L3	P16619	C-C motif chemokine ligand 3 like 3	1
CCL8	P80075	C-C motif chemokine ligand 8	1
CD83	Q01151	CD83 molecule	1
CH25H	O95992	cholesterol 25-hydroxylase	1
CLDN23	Q96B33	claudin 23	1
CLDN7	O95471	claudin 7	1
COLEC12	Q5KU26	collectin subfamily member 12	1
CTSL	P07711	cathepsin L	1
CXCL16	Q9H2A7	C-X-C motif chemokine ligand 16	1
CXCL5	P42830	C-X-C motif chemokine ligand 5	1
CXCL8	P10145	C-X-C motif chemokine ligand 8	1
CYP27A1	Q02318	cytochrome P450 family 27 subfamily A member 1	1
DAB2	P98082	DAB2, clathrin adaptor protein	1
DHDH	Q9UQ10	dihydrodiol dehydrogenase	1
EGR2	P11161	early growth response 2	1
EMP1	P54849	epithelial membrane protein 1	1
ENPP4	Q9Y6X5	ectonucleotide pyrophosphatase/phosphodiesterase 4 (putative)	1
EPAS1	Q99814	endothelial PAS domain protein 1	1
ERRFI1	Q9UJM3	ERBB receptor feedback inhibitor 1	1
FABP4	P15090	fatty acid binding protein 4	1
FGD5	Q6ZNL6	FYVE, RhoGEF and PH domain containing 5	1
FPR3	P25089	formyl peptide receptor 3	1
FRMD4A	Q9P2Q2	FERM domain containing 4A	1
GCHFR	P30047	GTP cyclohydrolase I feedback regulator	1
GLDN	Q6ZMI3	gliomedin	1
GPNMB	Q14956	glycoprotein nmb	1
HBEGF	Q99075	heparin binding EGF like growth factor	1
HLA-DOA	P06340	major histocompatibility complex, class II, DO alpha	1
HLA-DQA1	P01909		1
HLA-DQB1	P01920	major histocompatibility complex, class II, DQ beta 1	1
HTRA4	P83105	HtrA serine peptidase 4	1
IFI27	P40305	interferon alpha inducible protein 27	1
IFIT3	O14879	interferon induced protein with tetratricopeptide repeats 3	1
IL1A	P01583	interleukin 1 alpha	1
IL7R	P16871	interleukin 7 receptor	1
INF2	Q27J81	inverted formin, FH2 and WH2 domain containing	1
ITGB5	P18084	integrin subunit beta 5	1
JUN	P05412	Jun proto-oncogene, AP-1 transcription factor subunit	1
KCNAB1	Q14722	potassium voltage-gated channel subfamily A member regulatory beta subunit 1	1
KLHDC8B	Q8IXV7	kelch domain containing 8B	1
LGMN	Q99538	legumain	1
LMNA	P02545	lamin A/C	1
LPL	P06858	lipoprotein lipase	1
MAPK13	O15264	mitogen-activated protein kinase 13	1
MLPH	Q9BV36	melanophilin	1
MSR1	P21757	macrophage scavenger receptor 1	1
NRP1	O14786	neuropilin 1	1
OLR1	P78380	oxidized low density lipoprotein receptor 1	1
PCOLCE2	Q9UKZ9	procollagen C-endopeptidase enhancer 2	1
PHACTR1	Q9C0D0	phosphatase and actin regulator 1	1
PLAU	P00749	plasminogen activator, urokinase	1
PMP22	Q01453	peripheral myelin protein 22	1
PPARG	P37231	peroxisome proliferator activated receptor gamma	1
PPIC	P45877	peptidylprolyl isomerase C	1
PROS1	P07225	protein S (alpha)	1
RAB7B	Q96AH8	RAB7B, member RAS oncogene family	1
RGCC	Q9H4X1	regulator of cell cycle	1
RGS12	O14924	regulator of G-protein signaling 12	1
RMDN3	Q96TC7	regulator of microtubule dynamics 3	1
SCD	O00767	stearoyl-CoA desaturase	1
SDSL	Q96GA7	serine dehydratase like	1
SH3PXD2A	Q5TCZ1	SH3 and PX domains 2A	1
SLAMF8	Q9P0V8	SLAM family member 8	1
SLC11A2	P49281	solute carrier family 11 member 2	1
SLC16A10	Q8TF71	solute carrier family 16 member 10	1
SLC19A3	Q9BZV2	solute carrier family 19 member 3	1
SLC47A1	Q96FL8	solute carrier family 47 member 1	1
SLCO2B1	O94956	solute carrier organic anion transporter family member 2B1	1
SPIRE1	Q08AE8	spire type actin nucleation factor 1	1
SPP1	P10451	secreted phosphoprotein 1	1
SPRED1	Q7Z699	sprouty related EVH1 domain containing 1	1
TFRC	P02786	transferrin receptor	1
TM4SF19	Q96DZ7	transmembrane 4 L six family member 19	1
TMEM158	Q8WZ71	transmembrane protein 158 (gene/pseudogene)	1
TMEM51	Q9NW97	transmembrane protein 51	1
TMEM74B	Q9NUR3	transmembrane protein 74B	1
VMO1	Q7Z5L0	vitelline membrane outer layer 1 homolog	1
VSIG4	Q9Y279	V-set and immunoglobulin domain containing 4	1

## Sheet: S3-Monocytes
Gene name	Uniprot	Protein name	Effect
AOAH	P28039	acyloxyacyl hydrolase	1
ASGR2	P07307	asialoglycoprotein receptor 2	1
BPI	P17213	bactericidal/permeability-increasing protein	1
C10orf54	Q9H7M9	chromosome 10 open reading frame 54	1
CD1D	P15813	CD1d molecule	1
CD244	Q9BZW8	CD244 molecule	1
CD247	P20963	CD247 molecule	1
CEBPD	P49716	CCAAT/enhancer binding protein delta	1
CHST15	Q7LFX5	carbohydrate (N-acetylgalactosamine 4-sulfate 6-O) sulfotransferase 15	1
CORO1A	P31146	coronin 1A	1
CRISPLD2	Q9H0B8	cysteine rich secretory protein LCCL domain containing 2	1
CTSG	P08311	cathepsin G	1
CX3CR1	P49238	C-X3-C motif chemokine receptor 1	1
CYP1B1	Q16678	cytochrome P450 family 1 subfamily B member 1	1
DEFA4	P12838	defensin alpha 4	1
DYSF	O75923	dysferlin	1
E2F2	Q14209	E2F transcription factor 2	1
EIF4E3	Q8N5X7	eukaryotic translation initiation factor 4E family member 3	1
ELANE	P08246	elastase, neutrophil expressed	1
F5	P12259	coagulation factor V	1
FAM46C	Q5VWP2	family with sequence similarity 46 member C	1
FAM65B	Q9Y4F9	family with sequence similarity 65 member B	1
FBN2	P35556	fibrillin 2	1
FRAT1	Q92837		1
GAPT	Q8N292	GRB2-binding adaptor protein, transmembrane	1
GIMAP4	Q9NUV9	GTPase, IMAP family member 4	1
GIMAP6	Q6P9H5		1
GNLY	P22749	granulysin	1
GPER	Q99527		1
GZMA	P12544	granzyme A	1
GZMB	P10144	granzyme B	1
GZMH	P20718	granzyme H	1
HBA2	P69905	hemoglobin subunit alpha 2	1
HBB	P68871	hemoglobin subunit beta	1
HBD	P02042	hemoglobin subunit delta	1
ICAM3	P32942	intercellular adhesion molecule 3	1
ITM2C	Q9NQX7	integral membrane protein 2C	1
KLRB1	Q12918	killer cell lectin like receptor B1	1
LILRA3	Q8N6C8	leukocyte immunoglobulin like receptor A3	1
MARC1	Q5VT66	mitochondrial amidoxime reducing component 1	1
MPO	P05164	myeloperoxidase	1
MS4A3	Q96HJ5	membrane spanning 4-domains A3	1
MSRB1	Q9NZV6	methionine sulfoxide reductase B1	1
NACC2	Q96BF6	NACC family member 2	1
NFE2	Q16621	nuclear factor, erythroid 2	1
NKG7	Q16617	natural killer cell granule protein 7	1
PADI4	Q9UM07	peptidyl arginine deiminase 4	1
PLAC8	Q9NZF1	placenta specific 8	1
PRF1	P14222	perforin 1	1
PRKCB	P05771	protein kinase C beta	1
PROK2	Q9HC23	prokineticin 2	1
RAB37	Q96AX2	RAB37, member RAS oncogene family	1
RASSF2	P50749	Ras association domain family member 2	1
RGS18	Q9NS28	regulator of G-protein signaling 18	1
RNASE2	P10153	ribonuclease A family member 2	1
RNASE3	P12724	ribonuclease A family member 3	1
S100A12	P80511	S100 calcium binding protein A12	1
SELL	P14151	selectin L	1
SULF2	Q8IWU5	sulfatase 2	1
TESC	Q96BS2	tescalcin	1
TMEM71	Q6P5X7	transmembrane protein 71	1
TNFSF10	P50591	tumor necrosis factor superfamily member 10	1
TRAF3IP3	Q9Y228	TRAF3 interacting protein 3	1
VNN2	O95498	vanin 2	1

## Sheet: S3-Neutrophils
Gene name	Uniprot	Protein name	Effect
ACER3	Q9NUN7	alkaline ceramidase 3	1
ADAM28	Q9UKQ2	ADAM metallopeptidase domain 28	-1
ADGRG5	Q8IZF4	adhesion G protein-coupled receptor G5	-1
AHSP	Q9NZD4	alpha hemoglobin stabilizing protein	1
AIM2	O14862	absent in melanoma 2	1
AKR1C1	Q04828	aldo-keto reductase family 1 member C1	1
ALAS2	P22557	5'-aminolevulinate synthase 2	1
ANKRD22	Q5VYY1	ankyrin repeat domain 22	1
ARG1	P05089	arginase 1	1
ARRB1	P49407	arrestin beta 1	-1
BACE2	Q9Y5Z0	beta-site APP-cleaving enzyme 2	-1
BCAT1	P54687	branched chain amino acid transaminase 1	1
BTBD11	A6QL63	BTB domain containing 11	-1
CCR3	P51677	C-C motif chemokine receptor 3	-1
CD177	Q8N6Q3	CD177 molecule	1
CDK5RAP2	Q96SN8	CDK5 regulatory subunit associated protein 2	1
CFD	P00746	complement factor D	-1
CHI3L1	P36222	chitinase 3 like 1	-1
CLCN4	P51793	chloride voltage-gated channel 4	-1
CLEC4D	Q8WXI8	C-type lectin domain family 4 member D	1
CLU	P10909	clusterin	1
CSF1R	P07333	colony stimulating factor 1 receptor	-1
CYB561	P49447	cytochrome b561	-1
CYP1B1	Q16678	cytochrome P450 family 1 subfamily B member 1	1
DYRK2	Q92630	dual specificity tyrosine phosphorylation regulated kinase 2	-1
EFHC1	Q5JVL4	EF-hand domain containing 1	-1
EPB42	P16452	erythrocyte membrane protein band 4.2	1
ERCC1	P07992	ERCC excision repair 1, endonuclease non-catalytic subunit	-1
ETS2	P15036	ETS proto-oncogene 2, transcription factor	1
EXOSC4	Q9NPD3	exosome component 4	1
FGF13	Q92913	fibroblast growth factor 13	1
FKBP5	Q13451	FK506 binding protein 5	1
FLVCR1	Q9Y5Y0	feline leukemia virus subgroup C cellular receptor 1	-1
FOXC1	Q12948	forkhead box C1	1
GADD45A	P24522	growth arrest and DNA damage inducible alpha	1
GALNT14	Q96FL9	polypeptide N-acetylgalactosaminyltransferase 14	1
GALNT6	Q8NCL4	polypeptide N-acetylgalactosaminyltransferase 6	-1
GCH1	P30793	GTP cyclohydrolase 1	1
GPR162	Q16538	G protein-coupled receptor 162	-1
GPR84	Q9NQS5	G protein-coupled receptor 84	1
GPX3	P22352	glutathione peroxidase 3	-1
GRB10	Q13322	growth factor receptor bound protein 10	1
GYG1	P46976	glycogenin 1	1
HBD	P02042	hemoglobin subunit delta	1
HBG2///HBG1	P69891	hemoglobin subunit gamma 2///hemoglobin subunit gamma 1	1
HLA-DMB	P28068	major histocompatibility complex, class II, DM beta	-1
HLA-DPA1	P20036	major histocompatibility complex, class II, DP alpha 1	-1
HLA-DPB1	P04440	major histocompatibility complex, class II, DP beta 1	-1
HLA-DRA	P01903	major histocompatibility complex, class II, DR alpha	-1
HLA-DRB1	P01911	major histocompatibility complex, class II, DR beta 1	-1
HLTF	Q14527	helicase like transcription factor	1
HP	P00738	haptoglobin	1
HPGD	P15428	hydroxyprostaglandin dehydrogenase 15-(NAD)	1
HPR///HP	P00738	haptoglobin-related protein///haptoglobin	1
HS3ST3B1	Q9Y662	heparan sulfate-glucosamine 3-sulfotransferase 3B1	1
HVCN1	Q96D96	hydrogen voltage gated channel 1	-1
IDNK	Q5T6J7	IDNK, gluconokinase	1
IDO1	P14902	indoleamine 2,3-dioxygenase 1	-1
IL18R1	Q13478	interleukin 18 receptor 1	1
IL18RAP	O95256	interleukin 18 receptor accessory protein	1
IL5RA	Q01344	interleukin 5 receptor subunit alpha	-1
IPO11-LRRC70///IPO11	Q9UI26	IPO11-LRRC70 readthrough///importin 11	1
IRAK3	Q9Y616	interleukin 1 receptor associated kinase 3	1
ITGA4	P13612	integrin subunit alpha 4	-1
ITGA7	Q13683	integrin subunit alpha 7	1
KCNE1	P15382	potassium voltage-gated channel subfamily E regulatory subunit 1	1
KIAA1211L	Q6NV74	KIAA1211 like	-1
LCN2	P80188	lipocalin 2	1
LGALS12	Q96DT0	galectin 12	-1
LHX4	Q969G2	LIM homeobox 4	1
LOC100996809///HLA-DRB4///HLA-DRB1	P01911	HLA class II histocompatibility antigen, DRB1-10 beta chain-like///major histocompatibility complex, class II, DR beta 4///major histocompatibility complex, class II, DR beta 1	-1
LOC101060835///LOC100996809///HLA-DRB4///HLA-DRB3///HLA-DRB1///HLA-DQB1	P79483	HLA class II histocompatibility antigen, DQ beta 1 chain-like///HLA class II histocompatibility antigen, DRB1-10 beta chain-like///major histocompatibility complex, class II, DR beta 4///major histocompatibility complex, class II, DR beta 3///major histocompatibility complex, class II, DR beta 1///major histocompatibility complex, class II, DQ beta 1	-1
LOC101060835///LOC100996809///HLA-DRB5///HLA-DRB4///HLA-DRB1///HLA-DQB1	P13762	HLA class II histocompatibility antigen, DQ beta 1 chain-like///HLA class II histocompatibility antigen, DRB1-10 beta chain-like///major histocompatibility complex, class II, DR beta 5///major histocompatibility complex, class II, DR beta 4///major histocompatibility complex, class II, DR beta 1///major histocompatibility complex, class II, DQ beta 1	-1
MAOA	P21397		1
MAP2K6	P52564	mitogen-activated protein kinase kinase 6	1
MAST4	O15021	microtubule associated serine/threonine kinase family member 4	1
MCTP1	Q6DN14	multiple C2 and transmembrane domain containing 1	1
MEF2C	Q06413	myocyte enhancer factor 2C	-1
METTL7B	Q6UX53	methyltransferase like 7B	1
MIR1182///FAM89A	Q96GI7	microRNA 1182///family with sequence similarity 89 member A	1
MMP8	P22894	matrix metallopeptidase 8	1
MS4A4A	Q96JQ5	membrane spanning 4-domains A4A	1
MTHFD2	P13995	methylenetetrahydrofolate dehydrogenase (NADP+ dependent) 2, methenyltetrahydrofolate cyclohydrolase	1
MXRA7	P84157	matrix remodeling associated 7	1
MYO10	Q9HD67	myosin X	1
NAIP	Q13075	NLR family apoptosis inhibitory protein	1
NHS	Q6T4R5	NHS actin remodeling regulator	-1
OLAH	Q9NV23	oleoyl-ACP hydrolase	1
OPLAH	O14841	5-oxoprolinase (ATP-hydrolysing)	1
P2RY10	O00398	purinergic receptor P2Y10	-1
PDGFC	Q9NRA1	platelet derived growth factor C	1
PLAC8	Q9NZF1	placenta specific 8	1
PLEKHO1	Q53GL0	pleckstrin homology domain containing O1	-1
PRSS33	Q8NF86	protease, serine 33	-1
RABGAP1L	B7ZAP0	RAB GTPase activating protein 1 like	-1
RPGRIP1	Q96KN7	retinitis pigmentosa GTPase regulator interacting protein 1	-1
RPH3A	Q9Y2J0	rabphilin 3A	1
RPS6KA5	O75582	ribosomal protein S6 kinase A5	-1
SAMSN1	Q9NSI8	SAM domain, SH3 domain and nuclear localization signals 1	1
SDC2	P34741	syndecan 2	-1
SEL1L3	Q68CR1	SEL1L family member 3	1
SLC26A11	Q86WA9	solute carrier family 26 member 11	1
SLC4A1	P02730	solute carrier family 4 member 1 (Diego blood group)	1
SLC51A	Q86UW1	solute carrier family 51 alpha subunit	1
SMPD3	Q9NY59	sphingomyelin phosphodiesterase 3	-1
SPINT1	O43278	serine peptidase inhibitor, Kunitz type 1	-1
SPNS3	Q6ZMD2	sphingolipid transporter 3 (putative)	-1
STOM	P27105	stomatin	1
TBC1D8	O95759	TBC1 domain family member 8	1
TDRD9	Q8NDG6	tudor domain containing 9	1
TIGD3	Q6B0B8	tigger transposable element derived 3	-1
TLR5	O60602	toll like receptor 5	1
TSPAN13	O95857	tetraspanin 13	-1
VNN1	O95497	vanin 1	1
VWA5A	O00534	von Willebrand factor A domain containing 5A	1
ZDHHC19	Q8WVZ1	zinc finger DHHC-type containing 19	1
ZDHHC20	Q5W0Z9	zinc finger DHHC-type containing 20	1
ZNF329	Q86UD4	zinc finger protein 329	-1
ZSCAN18	Q8TBC5	zinc finger and SCAN domain containing 18	-1

## Sheet: S3-Intermediate phase ARD
gene_names	Uniprot	sign
Vamp4	O75379	-1
Tmem165	Q9HC07	1
Lep	P41159	-1
Ubac1	Q9BSL1	1
Otub2	Q96DC9	-1
Ubqln2	Q9UHD9	-1
Zfp644	Q9NTW7	-1
Zmynd8	Q9ULU4	-1
Stk10	O94804	1
Akr1c6	P42330	1
Tcfeb	P19484	1
Fat1	Q14517	1
Ncor1	O75376	1
Usf2	Q15853	1
Prim2	P49643	1
Armc1	Q9NVT9	1
Prrx2	Q99811	1
Tcta	P57738	1
Cul7	Q14999	1
Impa1	P29218	1
Slc25a39	Q9BZJ4	1
Vnn1	O95497	1
Nol4	O94818	-1
Wwc2	Q6AWC2	-1
Zfp692	Q9BU19	-1
Prei4	Q9NPB8	1
Tfb1m	Q8WVM0	1
Aes	Q08117	-1
Actr6	Q9GZN1	-1
Pdcd4	Q53EL6	1
Ppp2r5c	Q13362	-1
Akr1c14	P17516	1
Sp6	Q3SY56	1
Tax1bp1	Q86VP1	1
Lcn2	P80188	1
Ralgps1	Q5JS13	-1
Vps28	Q9UK41	1
Dab2ip	Q5VWQ8	1
Polr3e	Q9NVU0	-1
Pcnx	Q96RV3	1
Arrdc3	Q96B67	-1
Ktn1	Q86UP2	-1
Tspan31	Q12999	1
Imp4	Q8TCT7	-1
Smpdl3b	Q92485	1
Atg12	O94817	1
Top2a	P11388	1
Polr3gl	Q9BT43	1
Twsg1	Q9GZX9	1
Timp3	P35625	-1
Paip2	Q9BPZ3	1
Slco1b2	Q9Y6L6	1
Foxc2	Q99958	-1
Bcat2	O15382	1
Rabif	P47224	1
Uchl1	P09936	1
Itm2a	O43736	1
Abhd12	Q8N2K0	-1
Cyhr1	Q6ZMK1	1
Rsl1d1	O76021	1
Wdr73	Q6P4I2	1
Tle4	Q04727	1

## Sheet: S3-Late phase ARD
gene_names	Uniprot	sign
Anxa7	P20073	-1
Atp6v0a4	Q9HBG4	1
B4galt3	O60512	-1
Brix1	Q8TDN6	1
Cbfa2t2	O43439	1
Ccrn4l	Q9UK39	-1
Cd276	Q5ZPR3	1
Cd2ap	Q9Y5K6	1
Cnot7	Q9UIV1	-1
Cnpy2	Q9Y2B0	-1
Copg	Q9Y678	-1
Cry1	Q16526	-1
Ddx4	Q9NQI0	1
Ddx55	Q8NHQ9	1
Dgat2	Q96PD7	-1
Dlg3	Q13368	-1
Erlin2	O94905	-1
Fasn	P49327	-1
Fat4	Q6V0I7	-1
Fmnl1	O95466	1
G0s2	P27469	1
Gemin5	Q8TEQ6	-1
Gpr1	P46091	-1
Hba-a1	P69905	-1
Hspa1a	P0DMV8	-1
Itm2b	Q9Y287	-1
Lat	O43561	1
Lrp10	O75096	-1
Lyar	Q9NX58	1
Mapk1ip1	Q8NDC0	1
Mrpl43	Q8N983	1
Mrpl9	Q9BYD2	1
Ndufs6	O75380	1
Nus1	Q96E22	1
Oxct1	P55809	1
Pcp4l1	A6NKN8	-1
Pla2g2d	Q9UNK4	1
Plagl2	Q9UPG8	-1
Polr1b	Q9H9Y6	1
Pomgnt1	Q8WZA1	1
Pou2af1	Q16633	1
Ralgds	Q12967	-1
Rps16	P62249	1
Rps5	P46782	-1
Rpusd4	Q96CM3	1
Rragc	Q9HB90	-1
Sart3	Q15020	-1
Sfrs13a	O75494	-1
Sipa1l2	Q9P2F8	1
Snrnp70	P08621	1
Spg7	Q9UQ90	1
Tnfaip8l2	Q6P589	1
Tsfm	P43897	-1
Zfml	Q14966	1
Zfp688	P0C7X2	1
Zkscan17	Q96IT1	-1

## Sheet: S3-Cytokine Storm
Gene name	Uniprot	Effect
IL-1B	P01584	1
TNF-a	P01375	1
IFN-a	P05014	1
IFN-g	P01579	1
IL-1b	P01584	1
IL-6	P05231	1
IL-12	P29459	1
IL-18	Q14116	1
TNF-a	P01375	1
TGFb	P01137	1
CCL5	P13501	1
CXCL8	P10145	1
CXCL9	Q07325	1
CXCL10,IP-10	P02778	1
CCL2,MCP1	P13500	1
IL4	P05112	1
IL-33	O95760	1
IL2	P60568	1
G-CSF	P09919	1
CCL3,MIP1A	P10147	1
VEGF	P15692	1	Human lung alveolar epithelial cells upregulate VEGF RNA and protein in response to proinflammatory cytokines. These data suggest that resident alveolar epithelial cells are an important source of lung VEGF in acute and chronic lung inflammatory disorders.	https://www.hindawi.com/journals/mi/2015/387842/
NLRP3	Q96P20	1	Critical Role for the NLRP3 Inflammasome during Acute Lung Injury	https://www.jimmunol.org/content/192/12/5974
References
The levels of inflammatory cytokines (IL-1, TNF) are high in the lungs of COVID-19	Shi, Y., Wang, Y., Shao, C. et al. COVID-19 infection: the perspectives on immune responses. Cell Death Differ (2020).
One of the main mechanisms forARDS is the cytokine storm, the deadly uncontrolled systemic in-flammatory response resulting from the release of large amounts ofpro-inflammatory cytokines (IFN-a, IFN-g, IL-1b, IL-6, IL-12, IL-18 IL-33, TNF-a, TGFb, etc.) and chemokines (CCL2, CCL3, CCL5, CXCL8,CXCL9, CXCL10, etc.) by immune effector cells in SARS-CoV infec-tion	https://www.sciencedirect.com/science/article/pii/S2095177920302045
n the blood of patients with COVID-19, there was a marked increase in interleukin 1β (IL-1β), interferon γ (IFN-γ), interferon-inducible protein 10 (IP-10), and monocyte chemoattractant protein 1 (MCP-1), as well as IL-4 and IL-10 when compared to that of SARS patients.
In the early stages of coronaviruses infection, dendritic cells and epithelial cells are activated and express a cluster of pro-inflammatory cytokines and Journal Pre-proof
7 chemokines including IL-1β, IL-2, IL-6, IL-8, both IFN-α/β, tumor necrosis factor (TNF), C-C motif chemokine 3 (CCL3), CCL5, CCL2, and IP-10, etc.. These are under the control of immune system. Thus, the overproduction of these cytokines and chemokines contributes to the development in disease
Our results also demonstrate that severe COVID-19 patients have higher concentrations of IL6, IL10, IL2 and IFN-γ in the serum than mild cases, suggesting that the magnitude of cytokine storm is associated with the disease severity.	https://papers.ssrn.com/sol3/papers.cfm?abstract_id=3539682
Similarly, patients infected with SARS-CoV-2, that have been reported recently, have increased plasma concentrations of inflammation related cytokines, including interleukins (IL) 2, 7, and 10, granulocyte-colony stimulating factor (G-CSF), interferon--inducible protein 10 (IP10), monocyte chemoattractant protein 1 (MCP1), macrophage inflammatory protein 1 alpha (MIP1A), and tumour necrosis fact…
