# Supplementary material for: In-silico drug repurposing study predicts the combination of pirfenidone and melatonin as a promising candidate therapy to reduce SARS-CoV-2 infection progression and respiratory distress caused by cytokine storm
Source: PLoS One. 2020 Oct 2;15(10):e0240149. doi: 10.1371/journal.pone.0240149 (PMC7531795; doi:10.1371/journal.pone.0240149)
Supplement: S2 Table — Drug targets are listed by their UniProtKB identifier and the pharmacological action indicates if the target is activated (+1) or inhibited (-1) by the drug. (XLSX) [file pone.0240149.s002.xlsx]

## Sheet: Pirfenidone & Melatonin
S2 Table: Targets of Pirfenidone and Melatonin. The action indicates if the target is activated (+1) or inhibited (-1) by the drug.
Drug	Target name	Target Uniprot code	Action
Pirfenidone	Furin	P09958	-1
Melatonin	Melatonin receptor type 1B	P49286	1
Melatonin	Myeloperoxidase	P05164	-1
Melatonin	Nuclear receptor ROR-beta	Q92753	1
Melatonin	Ribosyldihydronicotinamide dehydrogenase [quinone]	P16083	-1
Melatonin	Eosinophil peroxidase	P11678	-1
Melatonin	Calmodulin-1	P0DP23	-1
Melatonin	Estrogen receptor	P03372	-1
Melatonin	Melatonin receptor type 1A	P48039	1
Melatonin	Calreticulin	P27797	-1
Melatonin	Calmodulin-3	P0DP25	-1
Melatonin	Calmodulin-2	P0DP24	-1

## Sheet: Pirfenidone
S2 Table (a): Targets of pirfenidone. The action indicates if the target is activated (+1) or inhibited (-1) by the drug.
Uniprot code	Protein name	Action
P09958	Furin	-1

## Sheet: Melatonin
S2 Table (b): Targets of melatonin. The action indicates if the target is activated (+1) or inhibited (-1) by the drug.
Uniprot code	Protein name	Action
P49286	Melatonin receptor type 1B	1
P05164	Myeloperoxidase	-1
Q92753	Nuclear receptor ROR-beta	1
P16083	Ribosyldihydronicotinamide dehydrogenase [quinone]	-1
P11678	Eosinophil peroxidase	-1
P0DP23	Calmodulin-1	-1
P03372	Estrogen receptor	-1
P48039	Melatonin receptor type 1A	1
P27797	Calreticulin	-1
P0DP25	Calmodulin-3	-1
P0DP24	Calmodulin-2	-1
