# Supplementary material for: In-silico drug repurposing study predicts the combination of pirfenidone and melatonin as a promising candidate therapy to reduce SARS-CoV-2 infection progression and respiratory distress caused by cytokine storm
Source: PLoS One. 2020 Oct 2;15(10):e0240149. doi: 10.1371/journal.pone.0240149 (PMC7531795; doi:10.1371/journal.pone.0240149)
Supplement: S3 Table — Sheet (a) summarizes the overlap between the top-scoring proteins associated with the drugs and the top-scoring proteins associated with SARS-CoV-2 infection sets. Sheet (b) contains figures that illustrate the overlap between top-scoring proteins associated with drugs and with SARS-CoV-2 infection sets. Sheet (c) contains the Gene Ontology enriched functions for the top-scoring proteins from both the drugs and the SARS-CoV-2 entry points. Sheets (d) to (k) contain the scores of the top-scoring proteins associated with the drugs and the host-key points. Sheets (l) to (q) contain the seeds associated with the drugs and the host-key points. (XLSX) [file pone.0240149.s003.xlsx]

## Sheet: (a) Overlap sets
	S3 Table (a):	Overlap between the top-scoring proteins associated with the drugs and the top-scoring proteins associated with the host-key points .
		"Nº common proteins" refers to the number of common proteins between the two sets, and "P-value" refers to the P-value of the Fisher's exact test between the proteins of both sets.
		Entry points		Entry points without furin		Coronavirus-host interaction		Lung infection		ARD
		Nº common proteins	P-value	Nº common proteins	P-value	Nº common proteins	P-value	Nº common proteins	P-value	Nº common proteins	P-value
	Pirfenidone	32	5.75e-33	4	0.0758	3	0.216	0	1	7	0.00119
	Melatonin	10	4.32e-06	7	0.00107	0	1	1	0.8	2	0.478
	Combination	27	9.08e-26	5	0.022	2	0.478	1	0.802	4	0.0785
	Parameters used to run the analysis in GUILDify v2.0 web server						GUILDify session IDs for the sets of proteins analyzed.
							Using the IDs, the results can be inspected from the web server.
	Network:		I2D				Name of the set of proteins		GUILDify session ID		GUILDify url
	Scoring function:		NetCombo				Pirfenidone		covid19-pirfenidone		http://aleph.upf.edu/guildify2/result/covid19-pirfenidone/1/20/1
	Top-scoring threshold:		0.01				Melatonin		covid19-melatonin		http://aleph.upf.edu/guildify2/result/covid19-melatonin/1/20/1
	P-value < 0.01						Combination		covid19-pirfenidone-melatonin		http://aleph.upf.edu/guildify2/result/covid19-pirfenidone-melatonin/1/20/1
	0.05 > P-value ≥ 0.01						Entry points		covid19-entrypoints		http://aleph.upf.edu/guildify2/result/covid19-entrypoints/1/20/1
	P-value ≥ 0.05						Entry points without furin		covid19-entrypoints-nofurin		http://aleph.upf.edu/guildify2/result/covid19-entrypoints-nofurin/1/20/1
							Interaction		covid19-interaction		http://aleph.upf.edu/guildify2/result/covid19-interaction/1/20/1
							Lung infection		covid19-lunginfection		http://aleph.upf.edu/guildify2/result/covid19-lunginfection/1/20/1
							ARD		covid19-ard		http://aleph.upf.edu/guildify2/result/covid19-ard/1/20/1
£

## Sheet: (b) Overlap figures
	S3 Figure (b.1): Overlap between the top-scoring proteins associated with Pirfenidone targets and the sets of infection of the virus									S3 Figure (b.2): Overlap between the top-scoring proteins associated with Melatonin targets and the sets of infection of the virus									S3 Figure (b.3): Overlap between the top-scoring proteins associated with the targets of Pirfenidone and Melatonin combination and the sets of infection of the virus

## Sheet: (c) Enrichment
	S3 Table (c.1): Gene Ontology functions enriched for the top-scoring proteins from both the SARS-CoV-2 entry points and the Melatonin/Pirfenidone combination. Functional enrichment calculated with FuncAssociate 2.0.
	# of genes	# of total genes	Log of odds ratio	P-value	Adjusted p-value	GO term ID	Go term name
	4	52	1.67584	0	0.0145	GO:0001540	beta-amyloid binding
	6	193	1.27013	0	0.0035	GO:0042277	peptide binding
	6	221	1.20901	1e-05	0.0185	GO:0033218	amide binding
	6	233	1.18518	1e-05	0.021	GO:0005578	proteinaceous extracellular matrix
	7	357	1.0698	1e-05	0.021	GO:0004175	endopeptidase activity
	11	867	0.91194	0	0.0005	GO:0044431	Golgi apparatus part
	11	1019	0.83716	1e-05	0.018	GO:0005615	extracellular space
	11	1167	0.77393	2e-05	0.045	GO:0031974	membrane-enclosed lumen
	14	1714	0.74138	1e-05	0.018	GO:0005576	extracellular region
	20	3563	0.63793	1e-05	0.0205	GO:0044421	extracellular region part
	S3 Table (c.2): Gene Ontology functions enriched for the top-scoring proteins from both the SARS-CoV-2 entry points and Pirfenidone. Functional enrichment calculated with FuncAssociate 2.0.
	# of genes	# of total genes	Log of odds ratio	P-value	Adjusted p-value	GO term ID	Go term name
	2	4	2.77557	2e-05	0.0435	GO:0032190	acrosin binding
	2	4	2.77557	2e-05	0.0435	GO:2000360	negative regulation of binding of sperm to zona pellucida
	4	52	1.77139	0	0.0025	GO:0001540	beta-amyloid binding
	5	193	1.28112	2e-05	0.0455	GO:0042277	peptide binding
	6	312	1.15579	1e-05	0.028	GO:0030198	extracellular matrix organization
	6	313	1.15435	2e-05	0.0285	GO:0043062	extracellular structure organization
	9	867	0.91185	1e-05	0.0255	GO:0044431	Golgi apparatus part
	13	1714	0.82675	0	0.0025	GO:0005576	extracellular region
	18	3563	0.72192	0	0.0125	GO:0044421	extracellular region part
	S3 Table (c.3): Gene Ontology functions enriched for the top-scoring proteins from both the SARS-CoV-2 entry points and Melatonin. Functional enrichment calculated with FuncAssociate 2.0.
	# of genes	# of total genes	Log of odds ratio	P-value	Adjusted p-value	GO term ID	Go term name
	3	107	1.90782	2e-05	0.0385	GO:0030168	platelet activation

## Sheet: (d) Pirfenidone top scores
S3 Table (d):	Top scoring proteins associated with pirfenidone. Seed equal to 1 means that the given protein was used as seed, whereas equal to 0 means the opposite.
	Degree is the number of interactions in which the protein is involved.
BIANA ID	UniProt ID	Gene Symbol	Seed	Description	Gene ID	Equivalent Uniprot Entries	GUILD Score	Degree
7862	Q16539	MAPK14	1	Mitogen-activated protein kinase 14	1432	B4E0K5; B0LPH0; L7RSM2; Q13083; Q14084; Q8TDX0; B5TY32; O60776; A6ZJ92; A8K6P4; A0A024RD15	1	337
18239	P53778	MAPK12	1	Mitogen-activated protein kinase 12	6300	B7Z274; Q6IC53; Q99672; Q99588; Q14260	0.997418	34
64023	Q15759	MAPK11	1	Mitogen-activated protein kinase 11	5600	O15472; Q2XNF2; B7Z630; B0LPG1; E7ETQ1; O00284; L7RT27; A8K730	0.994429	47
12447	P01375	TNF	1	Tumor necrosis factor, membrane form	7124	Q5STB3; Q9P1Q2; O43647; E7DB75; Q9UIV3	0.980779	163
32173	P09958	FURIN	1	Furin	5045	Q14336; Q9UCZ5; Q6LBS3; A0A024RC70	0.973572	36
19311	O15264	MAPK13	1	Mitogen-activated protein kinase 13	5603	Q5U4A5; Q6FI46; A0A024RD04; Q9UNU0; O14739; O15124	0.970283	108
17615	Q6Q759	SPAG17	0	Sperm-associated antigen 17	200162	Q8NAZ1; Q9NT21	0.713849	1
17355	Q12836	ZP4	0	Processed zona pellucida sperm-binding protein 4	57829	B2RAE1	0.702396	1
68317	Q8WY21	SORCS1	0	VPS10 domain-containing receptor SorCS1	114815	Q86WQ2; Q86WQ1; Q5JVT7; A2RRF4; Q59GG7; B3KWN9; Q5JVT8; E6Y3G0; Q9H1Y1; Q5VY14; Q9H1Y2; B3KVZ0; A8K182	0.444635	2
69732	P20382	PMCH	0	Neuropeptide-glutamic acid-isoleucine	5367	Q16044; Q8WVG0	0.364191	9
7432	Q8N0X2	SPAG16	0	Sperm-associated antigen 16 protein	79582	Q6I9Z6; C9JV44; Q4G1A2; Q8N9C7; Q9H601; Q658W1; Q498B7; Q68DB3; B4DYB5	0.339028	5
47249	Q86Y22	COL23A1	0	Collagen alpha-1(XXIII) chain	91522	Q9NT93; Q8IVR4	0.312748	3
63363	Q9NQ38	SPINK5	0	Serine protease inhibitor Kazal-type 5	11005	D6REN5; Q96PP2; Q96PP3; B7WPB7; Q3LX95; Q3LX97; Q3LX96; A8MYE8; O75770	0.306247	9
45586	O75829	CNMD	0	Leukocyte cell-derived chemotaxin 1 {ECO:0000305}	11061	Q9UM18; Q8TAY6; Q5TAM4	0.302585	3
65570	P21754	ZP3	0	Processed zona pellucida sperm-binding protein 3	7784	Q06633; Q29RW0	0.286584	11
46444	Q92838	EDA	0	Ectodysplasin-A, membrane form	1896	B7ZLU4; B7ZLU2; A2A337; O75910; Q9Y6L4; A0AUZ2; Q5JS00; Q9Y6L1; Q9Y6L0; Q9Y6L3; Q9Y6L2; Q9UP77; Q5JUM7	0.243284	14
36040	Q9UBX1	CTSF	0	Cathepsin F	8722	O95240; Q9UKQ5; Q9NSU4; B2R964	0.238669	2
66657	A2VEC9	SSPO	0	SCO-spondin {ECO:0000305}	23145	Q76B61; A0A096LNW2	0.225141	4
60191	P32926	DSG3	0	Desmoglein-3	1830	A8K2V2	0.222722	5
66916	O95255	ABCC6	0	Multidrug resistance-associated protein 6	368	A8KIG6; A2RRN8; Q8TCY8; Q9UMZ7; A8Y988; P78420; E7ESW8	0.220606	7
61790	Q9UK23	NAGPA	0	N-acetylglucosamine-1-phosphodiester alpha-N-acetylglucosaminidase	51172	B2RAS1; Q96EJ8	0.213977	6
68207	Q969V1	MCHR2	0	Melanin-concentrating hormone receptor 2	84539	B3KVW4; Q5VTV7; Q9BXA8; Q6Q377; E1P5D7	0.205388	1
62378	Q9UKN1	MUC12	0	Mucin-12	10071	F5GWV9; A6ND38; Q9UKN0	0.192184	2
23110	Q9UHI8	ADAMTS1	0	A disintegrin and metalloproteinase with thrombospondin motifs 1	9510	D3DSD5; Q8NE26; Q9NSJ8; Q9UP80; Q9UH83; Q9P2K0	0.191537	9
68107	O14793	MSTN	0	Growth/differentiation factor 8	2660	A1C2K0; Q6B0H2; Q53S46; A1C2J7	0.190894	10
61851	Q9P0G3	KLK14	0	Kallikrein-14	43847	Q6B089; Q1RMZ2; A7UNK5	0.1854	1
59135	Q9ULZ9	MMP17	0	Matrix metalloproteinase-17	4326	Q14850	0.183147	4
63851	P50452	SERPINB8	0	Serpin B8	5271	Q7Z2V6; A0A024R2B1; Q8N178; B4DTW2	0.177714	9
60555	Q9BY84	DUSP16	0	Dual specificity protein phosphatase 16	80824	Q9C0G3; Q96QS2; Q547C7; A0A024RAR2	0.176712	10
46476	Q86UR1	NOXA1	0	NADPH oxidase activator 1	10811	O60533; Q29VU9; Q8IUS3; Q29VV0; Q2TAM1	0.174221	17
64853	Q05215	EGR4	0	Early growth response protein 4	1961	B2RAE3; B7ZKU3; G3V1T5; Q2Z1P5	0.170667	4
26237	Q9HB20	PLEKHA3	0	Pleckstrin homology domain-containing family A member 3	65977	Q86TQ1; Q9NXT3; Q4ZG69	0.170406	2
48269	O75888	TNFSF13	0	Tumor necrosis factor ligand superfamily member 13	8741	Q96HV6; Q2QBA2; Q5U0G8; B4DVT2; Q9P1M8; Q9P1M9; Q541E1; A8MYD5; B3KR02	0.169012	13
15758	Q9NQX7	ITM2C	0	Integral membrane protein 2C	81618	Q6IAE7; Q8TAW0; Q4G0A8; Q9BUP8; Q8N288; B8ZZM6; Q53H84; B3KPG4; A0A024R466; Q86VK5	0.168573	10
23124	O75173	ADAMTS4	0	A disintegrin and metalloproteinase with thrombospondin motifs 4	9507	Q6UWA8; Q6P4Q8; Q5VTW2; Q9UN83; Q2HYD0	0.166961	12
42539	Q96A22	C11orf52	0	Uncharacterized protein C11orf52	91894	-	0.165923	3
16160	Q9Y6N7	ROBO1	0	Roundabout homolog 1	6091	Q1RMC7; Q9BUS7; B2RXI1; D3DU36; Q1RMC8; E9PD49; Q7Z300	0.162044	19
26401	Q08629	SPOCK1	0	Testican-1	6695	Q8N630; Q9UCL8; B3KSW3; Q59EW0	0.161109	6
18236	Q9BR11	ZSWIM1	0	Zinc finger SWIM domain-containing protein 1	90204	Q9BV30; Q5JZH2; Q9BR12	0.159835	3
26937	Q5T3F8	TMEM63B	0	CSC1-like protein 2	55362	Q6AHX4; Q8NDE1; Q6P5A0; Q5T3F9; Q9NSG5; Q8N219; B9EGU3	0.159835	3
63375	P36537	UGT2B10	0	UDP-glucuronosyltransferase 2B10	7365	B4DPP1; A8K9M3; Q14CR8	0.158401	3
27208	Q99988	GDF15	0	Growth/differentiation factor 15	9518	P78360; Q9NRT0; Q9BWA0; O14629	0.15836	3
39767	Q16878	CDO1	0	Cysteine dioxygenase type 1	1036	P78513; Q8TB64; B2RAK4; Q6FHZ8	0.155787	5
18885	Q8IW41	MAPKAPK5	0	MAP kinase-activated protein kinase 5	8550	O60491; Q9BVX9; B3KVA5; Q9UG86; Q86X46	0.154027	31
66589	Q8N349	OR2L13	0	Olfactory receptor 2L13	284521	Q5VUR5	0.153898	1
52200	A1L162	ERICH2	0	Glutamate-rich protein 2	285141	A7E2T7	0.153746	4
64380	Q8TDD5	MCOLN3	0	Mucolipin-3 {ECO:0000303|PubMed:19497048}	55283	Q9NV09; Q5T4H5; Q5T4H6	0.153191	3
68833	Q14934	NFATC4	0	Nuclear factor of activated T-cells, cytoplasmic 4	4776	B5B2W8; B5B2U7; B5B2W4; B5B2W5; B5B2W6; B5B2U9; B5B2W0; B5B2W1; B5B2W2; B5B2W3; B4DY55; B5B2W9; Q7Z598; B5B2U8; B4DDG5; B5B2V9; B5B2V8; B5B2V3; B5B2V2; B5B2V1; B5B2V0; B5B2V7; B5B2V5; B5B2V4; B5B2X0; Q96H68; B5B2W7	0.152528	22
15816	P35052	GPC1	0	Secreted glypican-1	2817	Q53QM4; B3KTD1	0.152497	14
64402	O75144	ICOSLG	0	ICOS ligand	23308; 102723996	B7Z1W8; A0N0L8; K4DIA0; Q9NRQ1; Q9HD18; A8MUZ1	0.15156	1
60717	P52746	ZNF142	0	Zinc finger protein 142	7701	Q92510	0.148937	4
29299	Q86UY8	NT5DC3	0	5'-nucleotidase domain-containing protein 3	51559	Q9P2T2; Q9P2T3; Q9NUM7	0.14806	4
60538	Q9Y6W6	DUSP10	0	Dual specificity protein phosphatase 10	11221	Q6GSI4; Q9H9Z5; D3DTB4	0.147805	17
58464	Q8WWQ8	STAB2	0	190 kDa form stabilin-2	55576	Q8TES1; Q6ZMK2; Q9NRY3; Q9H7H7; Q86UR4; Q7Z5N9; Q8IUG9	0.147028	9
63867	P04085	PDGFA	0	Platelet-derived growth factor subunit A	5154	B5BU73; Q32M96	0.146851	18
6576	P22897	MRC1	0	Macrophage mannose receptor 1	4360	Q5VSJ2; Q5VSK2; A5PKW3	0.14673	8
47634	Q99956	DUSP9	0	Dual specificity protein phosphatase 9	1852	B2RAL9; D3DWU5	0.146418	11
53093	Q05923	DUSP2	0	Dual specificity protein phosphatase 2	1844	Q53T45	0.146112	8
67011	Q8NHW3	MAFA	0	Transcription factor MafA	389692	-	0.145578	8
60578	Q9NRW4	DUSP22	0	Dual specificity protein phosphatase 22	56940	Q59GW2; Q96AR1; Q5VWR2; B4DK56	0.145504	8
64633	Q15256	PTPRR	0	Receptor-type tyrosine-protein phosphatase R	5801	B7Z3J1; B2R5Z7; O00342; Q7Z2V8; F5GXR7; Q9UE65; Q92682	0.14471	7
30176	Q8IWW6	ARHGAP12	0	Rho GTPase-activating protein 12	94134	Q9NT76; Q86UB3; B1ANY2; B1ANY1; B1ANY0; Q8N3L1; Q1RLN5; Q504X1; Q8IWW7	0.144631	6
65751	Q9UQD0	SCN8A	0	Sodium channel protein type 8 subunit alpha	6334	B9VWG8; O95788; Q9NYX2; Q9UPB2	0.142639	8
60624	Q13115	DUSP4	0	Dual specificity protein phosphatase 4	1846	B2RBU5; D3DSU4; Q13524; G5E930	0.141907	11
62091	Q99727	TIMP4	0	Metalloproteinase inhibitor 4	7079	B2R7K6	0.141555	2
7131	P04275	VWF	0	von Willebrand antigen 2	7450	Q8TCE8; Q99806	0.140721	25
52301	Q6VY07	PACS1	0	Phosphofurin acidic cluster sorting protein 1	55690	Q9NW92; Q7Z590; Q7Z5W4; Q8N8K6; Q96MW0; Q6PKB6; Q9ULP5; Q6PJY6; A0A024R5H6	0.140415	17
67055	Q86TA1	MOB3B	0	MOB kinase activator-like 2B	79817	Q9H8V4; Q8NEB4	0.139054	8
32111	Q96F63	CCDC97	0	Coiled-coil domain-containing protein 97	90324	Q96IF3; Q658N6	0.13674	6
52493	P62945	RPL41	0	60S ribosomal protein L41	6171	P28751; A6NG21; A0A024RB15	0.136061	8
67181	P52564	MAP2K6	0	Dual specificity mitogen-activated protein kinase kinase 6	5608	A0A024R8K3; A8K3Y2	0.135889	38
64010	P01374	LTA	0	Lymphotoxin-alpha	4049	Q5HYS4; Q9UKS8; Q5STV3; Q8N4C3	0.13565	14
58629	P10997	IAPP	0	Islet amyloid polypeptide	3375	Q0ZD87; A0A024RAU1; Q14598	0.135301	7
16117	P03928	MT-ATP8	0	ATP synthase protein 8	4509	Q34771; U5YV54	0.134519	8
47659	Q5TC82	RC3H1	0	Roquin-1	149041	B3KVK1; Q8N9V1; Q5W180; Q5W181; B7ZMB3; B9EGU6; Q8IVE6	0.134481	9
27521	Q16829	DUSP7	0	Dual specificity protein phosphatase 7	1849	Q2M3J7; Q8NFJ0	0.134031	10
53105	P28562	DUSP1	0	Dual specificity protein phosphatase 1	1843	B4DU40; Q2V508; D3DQL9	0.133415	36
7234	Q92673	SORL1	0	LDLR relative with 11 ligand-binding repeats	6653	Q92856; B2RNX7; A0A024R3H2	0.133279	19
23848	P56817	BACE1	0	Beta-site APP cleaving enzyme 1	23621	A0M8W7; H7BXJ9; A0A024R3E8; B0YIU9; A0A024R3F9; Q9ULS1; A0A024R3D5; B7Z3K2; A0A024R3D7; Q9BYB9; B7Z3Z4; Q9UJT5; Q9BYC0; Q9BYC1; Q5W9H2; E9PE65	0.133126	28
19730	O00418	EEF2K	0	Eukaryotic elongation factor 2 kinase	29904; 101930123	Q8N588	0.133037	47
63522	P03891	MT-ND2	0	NADH-ubiquinone oxidoreductase chain 2	4536	Q85KU4; H9LQR7; Q7GXY9; Q85KS9; Q9TGI0; Q9TGI1; Q9TGI2; Q9TGI3; Q9TGI4; Q85L01; Q34769; H9LPT2; Q5SAC6	0.132798	10
68256	P35236	PTPN7	0	Tyrosine-protein phosphatase non-receptor type 7	5778	B3KXE1; A0A024R9A7; Q9BV05; Q5SXQ0; Q5SXQ1; Q53XK4; B4DZD9	0.132672	10
26339	P28324	ELK4	0	ETS domain-containing protein Elk-4	2005	A0A024R997; P28323; Q8IXL1; A0A024R9C2; Q6GSJ2	0.132418	13
22572	Q5JSJ4	INTS6L	0	Integrator complex subunit 6-like	203522	Q5CZA2; Q6IPS3; Q6ZWE4; Q6ZTU5	0.132407	8
14242	O60880	SH2D1A	0	SH2 domain-containing protein 1A	4068	O95386; Q6FGS6; Q9UNR0; A8MSW0; O95384; O95385; O95383	0.132138	42
6991	P30414	NKTR	0	Putative peptidyl-prolyl cis-trans isomerase	4820	A0A024R2N6	0.131866	9
60586	Q9BV47	DUSP26	0	Dual specificity protein phosphatase 26	78986	Q9BTW0; D3DSV8	0.131491	11
5754	O43464	HTRA2	0	Serine protease HTRA2, mitochondrial	27429	Q9P0Y3; Q9P0Y4; Q9HBZ4	0.131335	55
67636	Q9BRR9	ARHGAP9	0	Rho GTPase-activating protein 9	64333	Q8NAF3; B4DVI3; Q8TCJ3; Q96S74; Q96EZ2; E9PDX9; Q8WYR0	0.131297	9
14056	Q9ULV5	HSF4	0	Heat shock factor protein 4	3299	Q9ULV6; A0A024R6X7; Q99472	0.13097	22
14423	Q8N165	PDIK1L	0	Serine/threonine-protein kinase PDIK1L	149420	B2R777; D3DPK2; Q5T2I0; Q8NDB3	0.130808	7
15984	P50281	MMP14	0	Matrix metalloproteinase-14	4323	A8K5L0; Q6GSF3; Q92678	0.130591	36
7814	P21810	BGN	0	Biglycan	633	D3DWU3; P13247	0.130496	23
21362	O95644	NFATC1	0	Nuclear factor of activated T-cells, cytoplasmic 1	4772	A8K9C6; Q15793; B5B2N1; Q2M1S3; Q12865; F5H4S8; B5B2M8; B5B2M9; K7ER53; B4DER8; B5B2M6; B5B2M7; B5B2M4; B5B2M5	0.130463	56
66833	Q9HBH9	MKNK2	0	MAP kinase-interacting serine/threonine-protein kinase 2	2872	Q9Y2N6; Q6GPI3; Q9HBH8; Q9UHR0; B3KS07	0.130425	26
19853	P45985	MAP2K4	0	Dual specificity mitogen-activated protein kinase kinase 4	6416	Q6FHX4; B3KYB2; Q5U0B8; Q6P9H2; D3DTS5; B2R7N7; Q6PIE6	0.130277	62
1424	Q49A88	CCDC14	0	Coiled-coil domain-containing protein 14	64770	Q9UFH0; Q7Z3N3; Q96K47; B7Z2Q3; B8ZZ58; Q8WUJ8; Q86T30; B8ZZ41; B7Z2T2; D3DN98; Q9H9A3; Q8IWF8	0.129984	13
58902	P16452	EPB42	0	Erythrocyte membrane protein band 4.2	2038	Q4VB97; Q4KKX0	0.12973	16
931	Q16828	DUSP6	0	Dual specificity protein phosphatase 6	1848	Q9BSH6; Q53GP9; O75109; Q53Y75; A0A024RBC1	0.129617	13
17284	P18850	ATF6	0	Processed cyclic AMP-dependent transcription factor ATF-6 alpha	22926	Q5VW62; O15139; Q9UEC9; A8K383; Q6IPB5	0.129139	26
7743	Q9H869	YY1AP1	0	YY1-associated protein 1 {ECO:0000303|PubMed:14744866}	55249	H7BY62; Q8IXA6; D3DV98; I6L9C2; Q5VYZ1; D3DV96; Q5VYZ4; Q5VYZ7; B0QZ54; Q7L4C3; Q8TEW5; Q7L5E2; B4E0I0; Q8TF04; Q96HB6; B4DMP2; Q9BQ64; B4DQQ0; Q9NV84	0.128881	17
64548	Q8NEM7	SUPT20H	0	Transcription factor SPT20 homolog	55578	Q9Y6A6; A0A024RDW2; E7ER46; Q71RF3; A8K8L1	0.128868	12
13703	P35556	FBN2	0	Fibrillin-2 C-terminal peptide {ECO:0000305}	2201	B4DU01; Q59ES6	0.128806	15
17298	P17275	JUNB	0	Transcription factor jun-B	3726	Q96GH3; Q5U079	0.128616	72
66910	P16581	SELE	0	E-selectin	6401	A2RRD6; P16111	0.128573	25
54978	Q8TCG2	PI4K2B	0	Phosphatidylinositol 4-kinase type 2-beta	55300	G5E9Z4; Q9NUW2	0.128347	11
19084	Q9UEW8	STK39	0	STE20/SPS1-related proline-alanine-rich protein kinase	27347	O14774; Q53SL7; Q9UER4; Q53S90; X5D9C8; Q53SS1	0.128273	27
14248	P41970	ELK3	0	ETS domain-containing protein Elk-3	2004	Q6GU29; B2R6S6; Q9UD17; A0A024RBE2; Q6FG57	0.128272	16
66761	P52945	PDX1	0	Pancreas/duodenum homeobox protein 1	3651	O60594; Q5VYW2	0.127982	23
6597	Q16512	PKN1	0	Serine/threonine-protein kinase N1	5585	Q8IUV5; Q9UD44; B3KVN3; A8K7W5; Q15143; B2R9R4; Q504U4	0.127855	63
31447	P02686	MBP	0	Myelin basic protein	4155	A8MYL4; B7ZKS4; B7ZKS2; Q65ZS4; Q6FI04; Q6PK23; Q15340; A4FU54; Q6AI64; B3KY66; A8MY86; Q15337; Q15339; Q15338; Q59GX3; Q6FH37; A6NI84; A0A024R384	0.127658	88
1386	P19419	ELK1	0	ETS domain-containing protein Elk-1	2002	Q86SR6; O95058; B2R7H4; Q9UJM4; A0A024R1A7; Q969X8; O75606	0.127366	52
30149	P19634	SLC9A1	0	Sodium/hydrogen exchanger 1	6548	Q96EM2; B1ALD6; D3DPL4; B2RAH2	0.127323	27
18919	Q16644	MAPKAPK3	0	MAP kinase-activated protein kinase 3	7867	A0A024R2W7; B5BU67	0.127301	39
17766	P24158	PRTN3	0	Myeloblastin	5657	P18078; Q9UD25; Q9UQD8; Q4VB09; Q4VB08; Q6LBM7; Q6LBN2; P15637	0.126872	18
45800	P0DME0	SETSIP	0	Protein SETSIP	646817	-	0.126779	8
12884	Q15750	TAB1	0	TGF-beta-activated kinase 1 and MAP3K7-binding protein 1	10454	A8K6K3; Q2PP09; Q8IZW2	0.126262	111
33444	O43257	ZNHIT1	0	Zinc finger HIT domain-containing protein 1	10467	Q6IB12	0.126008	24
69381	P60983	GMFB	0	Glia maturation factor beta	2764	P17774; Q9BS35; B2R499	0.125952	16
64623	P46059	SLC15A1	0	Solute carrier family 15 member 1	6564	B2CQT6; Q5VW82	0.125888	13
26773	Q53HI1	UNC50	0	Protein unc-50 homolog	25972	Q9Y4S6; Q9UQF4; Q6X7B9; Q53S98; Q5U5U2; J3KQ47; Q53TD6; D3DVH4	0.12547	10
60496	O43493	TGOLN2	0	Trans-Golgi network integral membrane protein 2	10618	Q96QL2; O43501; O43500; D6W5K3; Q8N6T8; F8W8W7; Q53G68; Q6MZV1; J3KQ45; O43492; F8WBK2; O15282; O43499; B2R686; Q53GV2; Q92760; B8ZZ88; Q6ZTM7	0.125057	29
65134	Q02779	MAP3K10	0	Mitogen-activated protein kinase kinase kinase 10	4294	Q14871; Q12761	0.124634	45
64496	P56270	MAZ	0	Myc-associated zinc finger protein	4150	G5E927; A8QJL9; Q99443; H3BQD6; C6G496; Q59GP8; Q15703; Q8NFN7	0.124633	13
63308	P50549	ETV1	0	ETS translocation variant 1	2115	Q9UQ71; B7Z2I4; C9JT37; Q59GA7; F5GXR2; A4D118; Q4KMQ6; O75849; B7Z9P2; B7Z2C9; Q6AI30; B7Z618; B2R768; Q9Y636; E9PHB1	0.124362	24
5083	Q13884	SNTB1	0	Beta-1-syntrophin	6641	Q4KMG8; O14912; A8K9E0	0.123793	18
66542	P17181	IFNAR1	0	Interferon alpha/beta receptor 1	3454	B4DNT3; Q6PKD7; Q53H11; Q8WTZ2; Q53GW9; Q7M4L2; B2R6L9; D3DSF0	0.123359	35
65027	Q00722	PLCB2	0	1-phosphatidylinositol 4,5-bisphosphate phosphodiesterase beta-2	5330	A8K6J2; B9EGH5; Q9BVT6; Q59F77	0.123288	21
65782	Q12968	NFATC3	0	Nuclear factor of activated T-cells, cytoplasmic 3	4775	Q99842; Q99841; Q99840; Q14516; B5B2S0; B5B2S1; O75211	0.123212	20
16131	Q9UDY4	DNAJB4	0	DnaJ homolog subfamily B member 4	11080	Q13431; B4DNN2; B2R824	0.123204	43
63535	Q8WYK2	JDP2	0	Jun dimerization protein 2	122953	A0A024R6D7; O95430; Q9UIE4; J3KN58	0.123185	39
31782	Q9Y6N1	COX11	0	Cytochrome c oxidase assembly protein COX11, mitochondrial	1353	Q6FHB7; Q9BRX0; Q9UME8; B4DEY8; B4DI26; I3L220; D3DTY5	0.12313	16
13891	O14733	MAP2K7	0	Dual specificity mitogen-activated protein kinase kinase 7	5609	Q8IY10; O60452; O60453; B2R9S5; Q1PG43; B4DV95; D6W659; O14816; O14648	0.123098	71
17288	P17676	CEBPB	0	CCAAT/enhancer-binding protein beta {ECO:0000312|HGNC:HGNC:1834}	1051	Q96IH2; A8K671; Q9H4Z5	0.123048	164
28752	Q07352	ZFP36L1	0	mRNA decay activator protein ZFP36L1 {ECO:0000305}	677	Q13851; A0A024R658; B3KNA8	0.122966	17
15969	P46734	MAP2K3	0	Dual specificity mitogen-activated protein kinase kinase 3	5606	B3KSK7; Q9UE72; Q9UE71; Q99441; Q6FI23	0.122722	44
66040	O75676	RPS6KA4	0	Ribosomal protein S6 kinase alpha-4	8986	A0PJF8; A8K7Z8; O75585; E9PJN1; Q53ES8	0.122703	20
26599	Q96G01	BICD1	0	Protein bicaudal D homolog 1	636	A8MVZ6; O43893; O43892; A8K2C3; F8W113; B9EGC4	0.122443	17
13552	O43318	MAP3K7	0	Mitogen-activated protein kinase kinase kinase 7	6885	Q5TDN3; B2RE27; E1P523; Q9NZ70; Q9NTR3; Q5TDN2; O43317; Q5TDT7; O43319	0.122271	152
7106	P55011	SLC12A2	0	Solute carrier family 12 member 2	6558	B7ZM24; Q8N713; Q8WWH7; Q53ZR1	0.122171	14
14310	Q9Y463	DYRK1B	0	Dual specificity tyrosine-phosphorylation-regulated kinase 1B	9149	O75788; O75789; O75258; A0A024R0J6; A0A024R0M8; A0A024R0I0	0.122085	63
760	O60239	SH3BP5	0	SH3 domain-binding protein 5	9467	B3KQW6; A0A024R2J3; A0A024R2G6; Q5JWV9	0.122061	18
69651	P21462	FPR1	0	fMet-Leu-Phe receptor	2357	Q86U52; Q9NS48; Q14939; Q7Z6A4	0.121987	8
14458	Q9UPV0	CEP164	0	Centrosomal protein of 164 kDa	22897	Q6PKH9; Q7Z2X9; Q9UFJ6; Q9NVS0	0.121891	18
6326	P51825	AFF1	0	AF4/FMR2 family member 1	4299	Q14C88; E9PBM3; B4DTU1	0.1217	29
25979	Q9H8Y8	GORASP2	0	Golgi reassembly-stacking protein 2	26003	Q96K84; Q9UFW4; Q53TE3; B4DKT0; Q96I74; Q9H946	0.121632	95
14411	Q9NQU5	BUB1B-PAK6; PAK6	0	Serine/threonine-protein kinase PAK 6	56924; 106821730	B3KYB0; A0A024R9Q4; A8K2G2; G5E9R2	0.121352	22
68731	Q15198	PDGFRL	0	Platelet-derived growth factor receptor-like protein	5157	Q6FH04; A8K085	0.121305	23
12993	P49137	MAPKAPK2	0	MAP kinase-activated protein kinase 2	9261	Q5SY30; Q8IYD6; Q5SY41	0.121295	59
13056	Q09472	EP300	0	Histone acetyltransferase p300	2033	Q7Z6C1; B1AKC2	0.121225	567
51688	Q6YBV0	SLC36A4	0	Proton-coupled amino acid transporter 4	120103	Q8N8S6; Q86X30; Q8IVM5	0.121182	18
49118	P54108	CRISP3	0	Cysteine-rich secretory protein 3	10321	B2R8I8; Q9H108; Q3MJ82; Q15512; A8K9S1; Q5JW83; Q53FA9	0.121116	1
69626	P14598	NCF1	0	Neutrophil cytosol factor 1	653361	Q53FR5; Q9UMU2; A6NEH2; Q2PP07; Q9BU90; Q9UDV9; Q9BXI7; A8K7S9; O43842; Q9BXI8	0.12083	47
7105	P05412	JUN	0	Transcription factor AP-1	3725	Q96G93; Q6FHM7	0.120645	401
17873	Q14790	CASP8	0	Caspase-8 subunit p10	841	Q9C0K4; Q15806; Q9UQ81; Q96T22; A0A024R3Z8; Q53TT5; O14676; Q8TDI4; Q8TDI5; Q8TDI2; Q8TDI3; Q8TDI1; Q15780; Q14791; Q14792; Q14793; Q14794; Q14795; Q14796	0.12058	208
68011	P07585	DCN	0	Decorin	1634	Q9P0Z1; Q9P0Z0; Q6FH10; A0A024RBG6; Q9Y5N8; Q9Y5N9	0.120446	37
6495	Q70EL1	USP54	0	Inactive ubiquitin carboxyl-terminal hydrolase 54	159195	Q6ZSR1; B3KVY1; B9ZVM1; Q5F2F4; Q6ZSP1; Q6P1N6; A1L4Q4; Q8N1X2; Q6ZTM0; A6PVS4; A6PVS5; A6PVS6; A6PVS7; A3KFK5; A3KFK6; A3KFK7; A3KFK3	0.120401	22
47482	O75208	COQ9	0	Ubiquinone biosynthesis protein COQ9, mitochondrial	57017	A0A024R6U3; Q9P056; Q7Z5T6; A8K3L2; Q9NTJ2; Q7L5V7; Q8NBL4	0.120377	28
19382	Q9ULQ0	STRIP2	0	Striatin-interacting protein 2	57464	Q8WUZ4	0.120374	18
51709	Q9BUB5	MKNK1	0	MAP kinase-interacting serine/threonine-protein kinase 1	8569	D3DQ20; D3DQ21; Q6V0N6; Q7Z319; Q5TC07; Q5TC06; O00312; A8K341	0.120325	55
58657	O75880	SCO1	0	Protein SCO1 homolog, mitochondrial	6341	B2RDM0	0.120305	18

## Sheet: (e) Melatonin top scores
S3 Table (e):	Top scoring proteins associated with melatonin. Seed equal to 1 means that the given protein was used as seed, whereas equal to 0 means the opposite.
	Degree is the number of interactions in which the protein is involved.
BIANA ID	UniProt ID	Gene Symbol	Seed	Description	Gene ID	Equivalent Uniprot Entries	GUILD Score	Degree
30153	P48039	MTNR1A	1	Melatonin receptor type 1A	4543	A0AVC5; B0M0L2	1	27
32027	P49286	MTNR1B	1	Melatonin receptor type 1B	4544	-	0.995966	22
14636	P03372	ESR1	1	Estrogen receptor	2099	Q9UBT1; Q14276; Q9UIS7; G4XH65; Q5T5H7; Q9UDZ7; Q6MZQ9; A8KAF4; Q9NU51; Q13511	0.983865	749
15906	P27797	CALR	1	Calreticulin	811	V9HW88; Q9UDG2; Q6IAT4	0.953643	172
1185	P41595	HTR2B	1	5-hydroxytryptamine receptor 2B	3357	Q62221; Q53TI1; B2R9D5; Q6P523	0.931934	6
6888	P16083	NQO2	1	Ribosyldihydronicotinamide dehydrogenase [quinone]	4835	Q5TD04; B3KPX6; B2R492; Q5TD07	0.923858	20
62470	P11678	EPX	1	Eosinophil peroxidase heavy chain	8288	Q4TVP3	0.918527	3
62988	Q12837	POU4F2	0	POU domain, class 4, transcription factor 2 {ECO:0000312|HGNC:HGNC:9219}	5458	Q13883; B2RC84; Q14987; B1PJR6	0.807514	4
63817	Q8IWR1	TRIM59	0	Tripartite motif-containing protein 59	286827	A8K5G9; D3DNL9	0.573156	8
50082	Q8N268	C20orf197	0	Uncharacterized protein C20orf197	284756	Q08EQ0	0.524995	1
62366	Q13585	GPR50	0	Melatonin-related receptor	9248	Q3ZAR0; Q0VGG3	0.502634	7
62981	Q9H293	IL25	0	Interleukin-25	64806	Q2M3F0; Q8WXB0; Q8IZV3	0.500909	4
63838	Q03403	TFF2	0	Trefoil factor 2	7032	Q15854	0.483122	2
63019	Q14162	SCARF1	0	Scavenger receptor class F member 1	8578	A8MQ05; O43701; Q8NHD5; Q8NHD4; Q8NHD3; Q8NHD2	0.476946	4
65838	P04155	TFF1	0	Trefoil factor 1	7031	-	0.446381	25
40502	Q6ZTR5; Q8N9S7	CFAP47	0	Cilia- and flagella-associated protein 47 {ECO:0000305}	286464	Q8N6X8; A0A140T8X2; B1ARL5; A6PW82; Q5JRM8	0.424588	2
63814	Q8IVQ6	ZDHHC21	0	Palmitoyltransferase ZDHHC21	340481	D3DRI7; Q5VWG1; A8KA95	0.386983	2
61731	Q9P225	DNAH2	0	Dynein heavy chain 2, axonemal	146754	A8K992; B5MDX5; Q6PIH3; Q6ZR42; O15434	0.374288	2
17621	Q9HAV0	GNB4	0	Guanine nucleotide-binding protein subunit beta-4	59345	D3DNR8; B3KMH5	0.35627	36
30407	Q96DU9	PABPC5	0	Polyadenylate-binding protein 5	140886	Q6P529; Q9UFE5; Q5JQF4; A8K240	0.346671	3
64110	Q8NFM7	IL17RD	0	Interleukin-17 receptor D	54756	Q8NFS0; Q9UFA0; Q2NKP7; Q58EZ7; Q6UWI5; Q8N113; Q6RVF4	0.346506	4
19398	Q5T2N8	ATAD3C	0	ATPase family AAA domain-containing protein 3C	219293	Q8N1Z5	0.340096	3
5641	P13747	HLA-E	0	HLA class I histocompatibility antigen, alpha chain E	3133	Q30169; Q9GIY8; Q6DU44; Q9GIY7; A8K8M6; O19682; Q9BT83	0.335713	11
92686	Q9P0M4	IL17C	0	Interleukin-17C	27189	Q3MIG8; Q9HC75	0.332961	2
9954	A9YTQ3	AHRR	0	Aryl hydrocarbon receptor repressor	57491	D6RAZ1; Q9HAZ3; Q9ULI6; A7MBN5	0.332157	5
51043	Q8TE69	CXorf40A	0	Protein CXorf40A	91966	B7ZL96; A0A0A0MTB5; A8K784; D6RA72; Q2M3E9; B7Z6H6; E7ENU3	0.329922	1
64604	P20142	PGC	0	Gastricsin	5225	Q5T3D8; B4DVZ3; Q5T3D7	0.320822	6
28082	P62952	BLCAP	0	Bladder cancer-associated protein	10904	O60629; Q9D3B5; A2A2K7	0.320294	4
67840	Q33E94	RFX4	0	Transcription factor RFX4	5992	B2RDW4; Q9BXI0; Q8MHQ1; Q8NC78; Q8SNA1; A8K5Y0; Q96S80; Q33DW6; Q33DW7; Q33E95; Q8NDF9; Q6YM53	0.319535	7
19806	P63096	GNAI1	0	Guanine nucleotide-binding protein G(i) subunit alpha-1	2770	A8KA88; P31871; P04898; Q9UGA4; Q8TAN5; C9J3A4; B4E2V1; P11015; Q5U074	0.317043	76
35461	Q9UHF5	IL17B	0	Interleukin-17B	27190	Q14CE5	0.31073	3
16121	O75110	ATP9A	0	Probable phospholipid-transporting ATPase IIA	10079	Q9NQK6; Q9NQK7; Q5TFW6; Q5TFW5; E1P5Y4; E1P5Y3; Q5TFW9; Q6ZMF3	0.310719	3
60688	Q01851	POU4F1	0	POU domain, class 4, transcription factor 1 {ECO:0000312|HGNC:HGNC:9218}	5457	Q15318; Q5T227; Q14986	0.310529	5
46943	O76014	KRT37	0	Keratin, type I cuticular Ha7	8688	-	0.308234	5
62711	Q96PJ5	FCRL4	0	Fc receptor-like protein 4	83417	Q96PJ3; Q96RE0	0.306572	2
64344	Q13241	KLRD1	0	Natural killer cells antigen CD94	3824	Q9UEQ0; Q53ZY6; O43773; Q9UBE3; O43321	0.305203	8
30052	Q6UX41	BTNL8	0	Butyrophilin-like protein 8	79908	A4QMZ8; B7Z409; F8W712; E9PEF6; B7Z5B1; Q9H730; F2Z2B2; E9PG07; A6NEX6	0.300257	1
43803	Q6UXZ3	CD300LD	0	CMRF35-like molecule 4	100131439	-	0.300257	1
62336	Q6W4X9	MUC6	0	Mucin-6	4588	Q4L207; Q2TUQ5; Q14394; Q8N8I1; O15329; Q8NAK1	0.300257	1
64106	Q86XP6	GKN2	0	Gastrokine-2	200504	Q6UWS6	0.300257	1
66512	Q9NYZ4	SIGLEC8	0	Sialic acid-binding Ig-like lectin 8	27181	Q7Z728	0.300257	1
39184	P15813	CD1D	0	Antigen-presenting glycoprotein CD1d	912	Q5W0J3; D3DVD5; Q9Y5M4; Q9UMM3	0.299488	8
42040	Q7L1S5	CHST9	0	Carbohydrate sulfotransferase 9	83539	Q6UX69; Q9BZW9; Q9BXH3; Q9BXH4; A0A024RC28	0.29906	1
69233	Q13093	PLA2G7	0	Platelet-activating factor acetylhydrolase	7941	Q15692; Q5VTT1; A5HTT5; Q8IVA2	0.298054	4
68704	Q8N966	ZDHHC22	0	Palmitoyltransferase ZDHHC22	283576	Q149P4; B7Z2L5; A6NH02	0.293054	1
10880	Q9BT30	ALKBH7	0	Alpha-ketoglutarate-dependent dioxygenase alkB homolog 7, mitochondrial	84266	B2R4U9; Q53FF3	0.289828	4
89346	Q86TE4	LUZP2	0	Leucine zipper protein 2	338645	E9PN53; Q6UXE7; Q6ZS65; A2RUB8	0.288888	4
61663	Q02383	SEMG2	0	Semenogelin-2	6407	Q6X2M6; Q6X2M5; Q53ZU2	0.288774	13
32575	Q86Y37	CACUL1	0	CDK2-associated and cullin domain-containing protein 1	143384	B4DVQ4; Q5XPL7; Q8N7S4; Q8IY11	0.287976	4
7342	Q8N895	ZNF366	0	Zinc finger protein 366 {ECO:0000303|PubMed:12234665}	167465	Q5HYI9; Q7RTV4	0.286155	5
18385	P15848	ARSB	0	Arylsulfatase B	411	A0A024RAJ9; Q8N322; B2RC20; Q9UDI9; A8K4A0	0.285937	4
64029	Q96HI0	SENP5	0	Sentrin-specific protease 5	205564	Q96SA5; B4DY82	0.285724	5
5579	Q3L8U1	CHD9	0	Chromodomain-helicase-DNA-binding protein 9	80205	Q6DTK9; Q9H9V7; Q461N2; O15025; B9ZVQ0; Q9UHM2; B2RTU2; Q1WF12	0.285391	10
12212	P01160	NPPA	0	Atrial natriuretic factor	4878	Q13766; Q5JZE1	0.283658	14
62284	P43699	NKX2-1	0	Homeobox protein Nkx-2.1	7080	O14954; O14955; D3DSA3; Q7KZF6; Q9BRJ8	0.283656	31
58640	P00451	F8	0	Factor VIIIa heavy chain, 200 kDa isoform	2157	Q14286; Q5HY69	0.283422	19
593	P10321	HLA-C	0	HLA class I histocompatibility antigen, Cw-7 alpha chain	3107	Q6R739; Q95463; P30499; O19617; Q29865; Q29963; Q29867; Q29960; P30508; Q29990; Q29652; Q29631; Q9TQP9; P30501; Q95603; O78061; P30504; P30505; Q9MY31; Q95604; P04222; O78083; Q9TNN7; Q95HC2; P30510; Q07000	0.283086	30
7978	Q16650	TBR1	0	T-box brain protein 1	10716	B0AZS4; B2R6G5; Q14DC5; Q53TH0; Q56A81	0.282471	6
62743	Q8NFR9	IL17RE	0	Interleukin-17 receptor E	132014	Q8TEC2; B2RNR1; B9EH65; B2RB34; Q8N8H7; Q6P532; B4DMZ3; Q8N8H8	0.281489	3
17935	P16520	GNB3	0	Guanine nucleotide-binding protein G(I)/G(S)/G(T) subunit beta-3	2784	Q9BQC0; E9PCP0; Q96B71; F1T0G5	0.279661	30
15668	P62873	GNB1	0	Guanine nucleotide-binding protein G(I)/G(S)/G(T) subunit beta-1	2782	Q1RMY8; P04697; B1AJZ7; P04901; B3KVK2; A0A024R056	0.279574	107
27463	O15440	ABCC5	0	Multidrug resistance-associated protein 5	10057	B9EIQ2; Q9UNP5; Q29ZA9; Q9UQC3; Q9UN85; Q86UX3; Q29ZB1; Q86W30; O14517	0.2784	9
17938	Q6FHM2; P62879	GNB2	0	Guanine nucleotide-binding protein G(I)/G(S)/G(T) subunit beta-2	2783	P54312; B3KPU1; P11016	0.278267	82
6481	P42356	PI4KA	0	Phosphatidylinositol 4-kinase alpha	5297	Q9UPG2; Q4LE69; B4DYG5; Q7Z625; J3KN10	0.275925	8
21521	P01222	TSHB	0	Thyrotropin subunit beta	7252	B1AKP0; Q16163	0.274928	2
5835	P09341	CXCL1	0	Growth-regulated alpha protein	2919	Q9UCR7	0.274662	12
61851	Q9P0G3	KLK14	0	Kallikrein-14	43847	Q6B089; Q1RMZ2; A7UNK5	0.274012	1
64418	Q9UKQ9	KLK9	0	Kallikrein-9	284366	Q2XQG6; Q6QA55	0.27371	11
18872	O00559	EBAG9	0	Receptor-binding cancer antigen expressed on SiSo cells	9166	Q5Y8C7; Q6IB20; Q9BS76; A8K3N6; A0A024R9E0	0.272615	5
24065	P83111	LACTB	0	Serine beta-lactamase-like protein LACTB, mitochondrial {ECO:0000305}	114294	P83096	0.272352	7
63671	Q9BQ69	MACROD1	0	O-acetyl-ADP-ribose deacetylase MACROD1	28992	Q9UH96	0.272336	5
62114	Q07444	KLRC3	0	NKG2-E type II integral membrane protein	3823	Q96RL0; Q9UP04; Q8WXA4	0.272179	3
12828	Q71SY5	MED25	0	Mediator of RNA polymerase II transcription subunit 25	81857	O95783; Q6P143; Q707U4; Q9HB34; Q6QMH5; Q8TB55; B9TX30; A8K095; Q9H0L5	0.272131	46
60834	O94923	GLCE	0	D-glucuronyl C5-epimerase	26035	Q6GUQ2; B3KML4	0.271917	12
15725	Q6PML9	SLC30A9	0	HuEL {ECO:0000303|PubMed:10409434}	10463	Q8TBB2; Q4W5B6; Q7Z5I7; Q9Y6R2	0.270934	6
30542	Q9P2W1	PSMC3IP	0	Homologous-pairing protein 2 homolog	29893	Q96HA2; C5ILB7; Q14458; Q8WXG2; K7ERB6	0.27066	20
61986	P11226	MBL2	0	Mannose-binding protein C	4153	Q4VB14; Q4VB12; Q4VB13; Q96KE4; Q86SI4; Q96TF7; Q96TF8; Q96TF9; Q5SQS3	0.270507	17
43492	O00501	CLDN5	0	Claudin-5	7122	B3KS11; Q8WUW3; Q53XW2; D3DX19	0.268953	12
19884	P08754	GNAI3	0	Guanine nucleotide-binding protein G(k) subunit alpha {ECO:0000303|PubMed:2452165}	2773	Q5TZX1; P17539	0.268801	85
63804	P04279	SEMG1	0	Seminal basic protein	6406	Q53ZV1; Q53ZV0; Q53ZV2; Q6Y809; Q6Y823; Q6Y822; Q6X4I9; Q96QM3; Q86U64	0.268269	12
6497	Q8N1N5	CRIPAK	0	Cysteine-rich PAK1 inhibitor	285464	Q8NB03; B3KX85	0.26807	6
6780	Q68CK6	ACSM2B	0	Acyl-coenzyme A synthetase ACSM2B, mitochondrial	348158	Q86YT1	0.267594	1
84254	Q86WZ0	HEATR4	0	HEAT repeat-containing protein 4	399671	B7Z7V9; E9KL41	0.267594	1
52086	P10588	NR2F6	0	Nuclear receptor subfamily 2 group F member 6	2063	Q5XGA0; Q9BUE8; Q6P586; F1D8R3; B2RC68	0.267448	33
28606	Q9H944	MED20	0	Mediator of RNA polymerase II transcription subunit 20	9477	Q5T8J4; Q9Y429; B4DE08; O95821	0.267234	43
69935	O14842	FFAR1	0	Free fatty acid receptor 1	2864	Q0VAS2; Q4VBL4	0.266521	2
12198	P23582	NPPC	0	C-type natriuretic peptide	4880	Q4ZG41; E5LCN7	0.266225	4
5749	P29992	GNA11	0	Guanine nucleotide-binding protein subunit alpha-11	2767	Q14350; O15109; Q6IB00	0.265805	30
62717	Q9Y337	KLK5	0	Kallikrein-5 {ECO:0000312|HGNC:HGNC:6366}	25818	A0A024R4G4; Q53ZR3; Q9HBG8	0.264779	15
46845	Q8TD17	ZNF398	0	Zinc finger protein 398	57541	B4E377; Q9UDV8; Q9P2K7; Q8TD18; A8K384	0.264302	15
68819	Q4ZG55	GREB1	0	Protein GREB1	9687	B5MDA9; A6NHD0; Q9H2Q7; O60321; Q9H2Q6; Q7Z5S2; A6NKN0; Q9H2Q8	0.264122	14
65168	Q86YN6	PPARGC1B	0	Peroxisome proliferator-activated receptor gamma coactivator 1-beta	133522	B3KVW0; Q8TDE4; Q8TDE5; Q8N1N9; A2RUN0; A2RUM8; B7ZM40; Q86YN3; Q86YN4; Q86YN5	0.263656	22
50546	Q8IYT4	KATNAL2	0	Katanin p60 ATPase-containing subunit A-like 2 {ECO:0000255|HAMAP-Rule:MF_03025}	83473	-	0.262855	9
7364	Q4FZB7	KMT5B	0	Histone-lysine N-methyltransferase KMT5B {ECO:0000305}	51111	Q9BUL0; Q9H2K3; Q6P150; B5MCB3; Q9Y393; B7WNX7; B7WNX0; Q9H022; Q3SX56; B7Z5N2; Q4V775; Q96E44; Q9NXV3	0.262227	8
27446	Q9Y2X0	MED16	0	Mediator of RNA polymerase II transcription subunit 16	10025	Q9Y652; Q6PJT2; Q96I35; Q96AD4	0.262067	78
7067	Q15650	TRIP4	0	Activating signal cointegrator 1 {ECO:0000303|PubMed:10454579}	9325	B2RAS0; Q96ED7; Q9UKH0	0.261554	44
18572	Q8N9N2	ASCC1	0	Activating signal cointegrator 1 complex subunit 1	51008	Q96EI8; B3KU20; A0A024QZM0; Q5SW06; Q5SW07; Q9Y307	0.261226	15
13513	Q9NPJ4	PNRC2	0	Proline-rich nuclear receptor coactivator 2	55629	A0A024RAC2; B4DU72	0.261195	24
47720	Q9Y2R5	MRPS17	0	28S ribosomal protein S17, mitochondrial	51373	Q86X15	0.261158	7
27859	Q96L73	NSD1	0	Histone-lysine N-methyltransferase, H3 lysine-36 and H4 lysine-20 specific	64324	Q96RN7; Q96PD8; Q96MN8	0.261151	32
29708	Q15649	ZNHIT3	0	Zinc finger HIT domain-containing protein 3	9326	A8K493; K7EQP1; A0A024R0X8; Q8WVJ3	0.260955	22
63546	P58012	FOXL2	0	Forkhead box protein L2	668	Q53ZD3; Q4ZGJ3	0.260876	8
33498	O75448	MED24	0	Mediator of RNA polymerase II transcription subunit 24	9862	B3KMR9; Q9NNY5; A8K4S5; Q14143	0.260733	64
68144	P12259	F5	0	Coagulation factor V heavy chain	2153	Q6UPU6; Q2EHR5; Q14285; Q5R347; Q5R346; A8K6E8; Q8WWQ6	0.260228	14
63057	P52961	ART1	0	GPI-linked NAD(P)(+)--arginine ADP-ribosyltransferase 1	417	Q96KT9; Q6NTD2	0.260074	2
29166	Q8WY22	BRI3BP	0	BRI3-binding protein	140707	Q8WY23	0.25986	6
63707	Q96J88	EPSTI1	0	Epithelial-stromal interaction protein 1	94240	Q8IVC7; Q8NDQ7	0.259532	17
15758	Q9NQX7	ITM2C	0	Integral membrane protein 2C	81618	Q6IAE7; Q8TAW0; Q4G0A8; Q9BUP8; Q8N288; B8ZZM6; Q53H84; B3KPG4; A0A024R466; Q86VK5	0.257607	10
6101	Q13772	NCOA4	0	70 kDa androgen receptor coactivator	8031	Q96E88; Q14239; E9PAV7; A0A024QZI5; A8K8W5; J3KQN8; B4E260; B2R5V0	0.257444	14
63602	Q7L0X0	TRIL	0	TLR4 interactor with leucine rich repeats	9865	A4D1A6; O75139	0.2574	1
28608	Q96HR3	MED30	0	Mediator of RNA polymerase II transcription subunit 30	90390	C6GKU9	0.257317	58
15461	Q8N6H7	ARFGAP2	0	ADP-ribosylation factor GTPase-activating protein 2	84364	D3DQQ9; B4DX29; Q8N3I1; B7Z9M7; Q3LIF2; G5E9L0; Q96SX7	0.25721	7
67253	Q86VZ2	WDR5B	0	WD repeat-containing protein 5B	54554	Q9NUL4; B2RCM9	0.256993	10
68234	Q9NRM0	SLC2A9	0	Solute carrier family 2, facilitated glucose transporter member 9	56606	Q4W5D1; Q8WV30; Q0VGC4; Q96P00	0.256322	1
64024	P35452	HOXD12	0	Homeobox protein Hox-D12	3238	B5MCP0; Q9NS03; Q0VAD8; Q0VAD7	0.25597	16
67140	Q8WVV4	POF1B	0	Protein POF1B	79983	Q9H5Y2; A8K2U5; Q9H744; Q8NG12; Q9H738; Q5H9E9; Q5H9F0	0.255642	7
47944	Q9UEW3	MARCO	0	Macrophage receptor MARCO	8685	Q4ZG40; Q9Y5S3; B4DW79	0.255428	4
6002	Q93074	MED12	0	Mediator of RNA polymerase II transcription subunit 12	9968	Q9UND7; O15410; Q9UHV6; O75557	0.255069	71
24806	Q9GZR2	REXO4	0	RNA exonuclease 4	57109	B2RAT2; Q9GZW3; B4E331; Q5T8S5; Q5T8S4; Q5T8S6; B4DJ95	0.254956	9
32334	Q9NVC6	MED17	0	Mediator of RNA polymerase II transcription subunit 17	9440	B3KN07; Q9HA81; Q9UNP7; Q9Y660; Q9Y2W0	0.254942	86
68148	Q6ZVX7	NCCRP1	0	F-box only protein 50	342897	Q6NVV5	0.254533	7
28605	Q15648	MED1	0	Mediator of RNA polymerase II transcription subunit 1	5469	O75447; O43810; A2RRQ6; Q6PK58; Q9HD39; Q6P9H7	0.253649	110
27663	O75586	MED6	0	Mediator of RNA polymerase II transcription subunit 6	10001	B4E2P0; O15401; Q6FHQ4; Q53FE3; A0A087WYL7; Q9BTH1; Q9UHL1; Q53HJ3; B4DU17	0.253607	77
64901	Q5THJ4	VPS13D	0	Vacuolar protein sorting-associated protein 13D	55187	Q6MZK9; Q86UB4; Q9UIM0; Q6ZV12; J3KP14; Q709C5; Q9NSJ3; Q58F10; Q709C4	0.253571	10
62936	P51843	NR0B1	0	Nuclear receptor subfamily 0 group B member 1	190	Q96F69; F1D8P4	0.253358	37
48140	P09086	POU2F2	0	POU domain, class 2, transcription factor 2	5452	B5ME60; Q7M4M8; Q16648; Q9BRS4	0.253163	20
24109	Q6IAZ5; O43513	MED7	0	Mediator of RNA polymerase II transcription subunit 7	9443	-	0.253136	68
30231	O60244	MED14	0	Mediator of RNA polymerase II transcription subunit 14	9282	Q9UNB3; Q4KMR7	0.253034	87
13494	Q9UHV7	MED13	0	Mediator of RNA polymerase II transcription subunit 13	9969	A0A024QZ75; O60334; B2RU05	0.252719	65
5489	Q9ULK4	MED23	0	Mediator of RNA polymerase II transcription subunit 23	9439	Q9H0J2; Q9Y5P7; O95403; Q05DL5; Q5JWT4; B9TX55; Q9Y667; Q5JWT3; Q9NTT9; Q6P9H6; Q9NTU0	0.25237	78
36158	P06858	LPL	0	Lipoprotein lipase	4023	Q96FC4; Q16283; B2R5T9; Q16282	0.251959	25
24934	Q13029	PRDM2	0	PR domain zinc finger protein 2	7799	Q14550; Q13149; B1AJZ4; Q5THJ1; Q5VUL9; B5MC68	0.251631	12
27379	Q9BTK6	PAGR1	0	PAXIP1-associated glutamate-rich protein 1	79447	A2ICR6	0.251294	18
5706	P10826	RARB	0	Retinoic acid receptor beta	5915	Q86UC5; Q9UN48; Q3SB16; Q00989; Q15298; Q5QHG3; F1D8S6; P12891	0.250893	35
25264	P23560	BDNF	0	Brain-derived neurotrophic factor	627	Q9BYY7; D3DQZ2; A7LA92; Q6DN19; A7LA85; Q9UC24; Q6YNR2; Q6YNR3; Q598Q1	0.250576	19
7131	P04275	VWF	0	von Willebrand antigen 2	7450	Q8TCE8; Q99806	0.250438	25
17753	Q969Q0	RPL36AL	0	60S ribosomal protein L36a-like	6166	Q3B7A5	0.250288	11
47840	Q8NI08	NCOA7	0	Nuclear receptor coactivator 7	135112	Q8N1W4; A0A023IN41; B3KXK4; B2RNS2; Q6NE83; B9EH71; Q8N3C8; Q6IPQ4; Q3LID6; B7Z2C4; Q4G0V1; Q5TF95; Q86T89; G8JL91	0.250262	14
27214	Q96JN0	LCOR	0	Ligand-dependent corepressor	84458	D3DR47; Q8N3L6; Q5VW16; Q7Z723; Q9Y457; Q86T32; Q86T33; Q9H945; Q8N655	0.249995	13
68545	A6NHL2	TUBAL3	0	Tubulin alpha chain-like 3	79861	Q9H6Z0; Q4QQJ5; B4DKL2	0.249902	8
18134	P10589	NR2F1	0	COUP transcription factor 1	7025	-	0.249725	29
46367	P57086	SCAND1	0	SCAN domain-containing protein 1	51282	H0UIA5; Q6IAG7; Q9NZG6	0.249496	24
52597	Q15788	NCOA1	0	Nuclear receptor coactivator 1	8648	Q7KYV3; Q2T9G5; Q53SX3; Q13420; Q13071; O43792; O43793; Q6GVI5; O00150	0.249453	96
61671	Q9HCS4	TCF7L1	0	Transcription factor 7-like 1	83439	Q6PD70; Q9NP00; Q53R97	0.249264	9
21522	P16473	TSHR	0	Thyrotropin receptor	7253	A0PJU7; Q9UPH3; Q9P1V4; Q16503; Q96GT6; Q9ULA3; G3V2A9; F5GYU5; Q8TB90	0.249152	25
8131	Q32P51	HNRNPA1L2	0	Heterogeneous nuclear ribonucleoprotein A1-like 2	144983	Q5TBS2; A0A024QZ98	0.248963	8
23812	Q9BTT4	MED10	0	Mediator of RNA polymerase II transcription subunit 10	84246	C6G491	0.248889	86
46856	Q96RI1	NR1H4	0	RXR-interacting protein 14	9971	B7Z412; Q8NFP5; Q8NFP6; B7ZM06; Q92943; F1DAL1; F8VYG8; B6ZGS9; A1L4K5	0.24878	33
63716	Q9H361	PABPC3	0	Polyadenylate-binding protein 3	5042	Q9H086; Q5VX58; Q8NHV0	0.248341	12
13113	Q9UN36	NDRG2	0	Protein NDRG2, N-terminally processed	57447	B7WPD5; Q9BQH5; Q68DW2; Q96FT0; B3KUE3; Q567T1; B4DE86; Q96PN0; Q9ULH2; B7WP11; D3DS07; Q96FD3; Q86U46; D3DS10; Q86U08; Q96JU0	0.248125	12
16622	O94989	ARHGEF15	0	Rho guanine nucleotide exchange factor 15	22899	Q9H8B4; A8K6G1; Q8N449	0.247826	11
5494	Q13503	MED21	0	Mediator of RNA polymerase II transcription subunit 21	9412	Q92811; A0A024RAW0; Q6IB05; B2R4I3	0.247518	71
23098	Q76LX8	ADAMTS13	0	A disintegrin and metalloproteinase with thrombospondin motifs 13	11093	Q9H0G3; Q710F6; Q711T8; Q6UY16; Q96L37; Q9UGQ1	0.247512	2
12248	Q9BY76	ANGPTL4	0	Angiopoietin-related protein 4	51129	F5H0I2; Q53HQ6; Q9Y5B3; B4E089; Q53HU1; A8MY84; Q9HBV4; Q6UXN0; Q9NZU4; D6W670	0.24725	17
30823	P53803	POLR2K	0	DNA-directed RNA polymerases I, II, and III subunit RPABC4	5440	A0A024R9G0; Q6IBD4	0.246933	21
19880	P04899	GNAI2	0	Guanine nucleotide-binding protein G(i) subunit alpha-2	2771	B3KTZ0; Q6B6N3; Q8IZ71; B3KP24; B4DYA0; B4E2X5; B3KX51	0.246578	140
16469	Q8WUY1	THEM6	0	Protein THEM6	51337	Q9NYI2; B4DWJ7; B2RDN6; Q8NBN2	0.246565	9
19537	P50148	GNAQ	0	Guanine nucleotide-binding protein G(q) subunit alpha	2776	Q92471; Q9BZB9; A0A024R240; O15108; Q13462; Q6NT27	0.246518	71
67152	Q15466	NR0B2	0	Nuclear receptor subfamily 0 group B member 2	8431	Q5QP36; F1D8P5	0.245928	72
20697	O94953	KDM4B	0	Lysine-specific demethylase 4B	23030	Q9P1V1; Q6P3R5; O75274; B9EGN8; Q9UF40; F5GX28; D6W631	0.245911	20
50763	Q9NXF8	ZDHHC7	0	Palmitoyltransferase ZDHHC7 {ECO:0000305}	55625	D3DUM1; Q8WV42; Q9NVD8	0.245497	9

## Sheet: (f) Combination top scores
S3 Table (f):	Top scoring proteins associated with the combination of pirfenidone and melatonin. Seed equal to 1 means that the given protein was used as seed, whereas equal to 0 means the opposite.
	Degree is the number of interactions in which the protein is involved.
BIANA ID	UniProt ID	Gene Symbol	Seed	Description	Gene ID	Equivalent Entries	GUILD Score	Degree
14636	P03372	ESR1	1	Estrogen receptor	2099	Q9UBT1; Q14276; Q9UIS7; G4XH65; Q5T5H7; Q9UDZ7; Q6MZQ9; A8KAF4; Q9NU51; Q13511	1	749
7862	Q16539	MAPK14	1	Mitogen-activated protein kinase 14	1432	B4E0K5; B0LPH0; L7RSM2; Q13083; Q14084; Q8TDX0; B5TY32; O60776; A6ZJ92; A8K6P4; A0A024RD15	0.99267	337
18239	P53778	MAPK12	1	Mitogen-activated protein kinase 12	6300	B7Z274; Q6IC53; Q99672; Q99588; Q14260	0.98764	34
64023	Q15759	MAPK11	1	Mitogen-activated protein kinase 11	5600	O15472; Q2XNF2; B7Z630; B0LPG1; E7ETQ1; O00284; L7RT27; A8K730	0.987057	47
30153	P48039	MTNR1A	1	Melatonin receptor type 1A	4543	A0AVC5; B0M0L2	0.982137	27
32027	P49286	MTNR1B	1	Melatonin receptor type 1B	4544	-	0.979469	22
15906	P27797	CALR	1	Calreticulin	811	V9HW88; Q9UDG2; Q6IAT4	0.968546	172
12447	P01375	TNF	1	Tumor necrosis factor, membrane form	7124	Q5STB3; Q9P1Q2; O43647; E7DB75; Q9UIV3	0.96676	163
32173	P09958	FURIN	1	Furin	5045	Q14336; Q9UCZ5; Q6LBS3; A0A024RC70	0.96371	36
19311	O15264	MAPK13	1	Mitogen-activated protein kinase 13	5603	Q5U4A5; Q6FI46; A0A024RD04; Q9UNU0; O14739; O15124	0.957801	108
6888	P16083	NQO2	1	Ribosyldihydronicotinamide dehydrogenase [quinone]	4835	Q5TD04; B3KPX6; B2R492; Q5TD07	0.954645	20
1185	P41595	HTR2B	1	5-hydroxytryptamine receptor 2B	3357	Q62221; Q53TI1; B2R9D5; Q6P523	0.952725	6
62470	P11678	EPX	1	Eosinophil peroxidase heavy chain	8288	Q4TVP3	0.95229	3
17355	Q12836	ZP4	0	Processed zona pellucida sperm-binding protein 4	57829	B2RAE1	0.687065	1
17615	Q6Q759	SPAG17	0	Sperm-associated antigen 17	200162	Q8NAZ1; Q9NT21	0.675566	1
68317	Q8WY21	SORCS1	0	VPS10 domain-containing receptor SorCS1	114815	Q86WQ2; Q86WQ1; Q5JVT7; A2RRF4; Q59GG7; B3KWN9; Q5JVT8; E6Y3G0; Q9H1Y1; Q5VY14; Q9H1Y2; B3KVZ0; A8K182	0.448271	2
69732	P20382	PMCH	0	Neuropeptide-glutamic acid-isoleucine	5367	Q16044; Q8WVG0	0.360441	9
7432	Q8N0X2	SPAG16	0	Sperm-associated antigen 16 protein	79582	Q6I9Z6; C9JV44; Q4G1A2; Q8N9C7; Q9H601; Q658W1; Q498B7; Q68DB3; B4DYB5	0.33963	5
62988	Q12837	POU4F2	0	POU domain, class 4, transcription factor 2 {ECO:0000312|HGNC:HGNC:9219}	5458	Q13883; B2RC84; Q14987; B1PJR6	0.317968	4
47249	Q86Y22	COL23A1	0	Collagen alpha-1(XXIII) chain	91522	Q9NT93; Q8IVR4	0.317463	3
63363	Q9NQ38	SPINK5	0	Serine protease inhibitor Kazal-type 5	11005	D6REN5; Q96PP2; Q96PP3; B7WPB7; Q3LX95; Q3LX97; Q3LX96; A8MYE8; O75770	0.315729	9
45586	O75829	CNMD	0	Leukocyte cell-derived chemotaxin 1 {ECO:0000305}	11061	Q9UM18; Q8TAY6; Q5TAM4	0.314703	3
65570	P21754	ZP3	0	Processed zona pellucida sperm-binding protein 3	7784	Q06633; Q29RW0	0.287834	11
36040	Q9UBX1	CTSF	0	Cathepsin F	8722	O95240; Q9UKQ5; Q9NSU4; B2R964	0.260536	2
63817	Q8IWR1	TRIM59	0	Tripartite motif-containing protein 59	286827	A8K5G9; D3DNL9	0.244407	8
50082	Q8N268	C20orf197	0	Uncharacterized protein C20orf197	284756	Q08EQ0	0.242603	1
46444	Q92838	EDA	0	Ectodysplasin-A, membrane form	1896	B7ZLU4; B7ZLU2; A2A337; O75910; Q9Y6L4; A0AUZ2; Q5JS00; Q9Y6L1; Q9Y6L0; Q9Y6L3; Q9Y6L2; Q9UP77; Q5JUM7	0.242237	14
61851	Q9P0G3	KLK14	0	Kallikrein-14	43847	Q6B089; Q1RMZ2; A7UNK5	0.23923	1
60191	P32926	DSG3	0	Desmoglein-3	1830	A8K2V2	0.238207	5
66916	O95255	ABCC6	0	Multidrug resistance-associated protein 6	368	A8KIG6; A2RRN8; Q8TCY8; Q9UMZ7; A8Y988; P78420; E7ESW8	0.237251	7
62981	Q9H293	IL25	0	Interleukin-25	64806	Q2M3F0; Q8WXB0; Q8IZV3	0.233875	4
62366	Q13585	GPR50	0	Melatonin-related receptor	9248	Q3ZAR0; Q0VGG3	0.229547	7
66657	A2VEC9	SSPO	0	SCO-spondin {ECO:0000305}	23145	Q76B61; A0A096LNW2	0.229178	4
61790	Q9UK23	NAGPA	0	N-acetylglucosamine-1-phosphodiester alpha-N-acetylglucosaminidase	51172	B2RAS1; Q96EJ8	0.226898	6
63019	Q14162	SCARF1	0	Scavenger receptor class F member 1	8578	A8MQ05; O43701; Q8NHD5; Q8NHD4; Q8NHD3; Q8NHD2	0.218922	4
15758	Q9NQX7	ITM2C	0	Integral membrane protein 2C	81618	Q6IAE7; Q8TAW0; Q4G0A8; Q9BUP8; Q8N288; B8ZZM6; Q53H84; B3KPG4; A0A024R466; Q86VK5	0.208894	10
62378	Q9UKN1	MUC12	0	Mucin-12	10071	F5GWV9; A6ND38; Q9UKN0	0.208631	2
65838	P04155	TFF1	0	Trefoil factor 1	7031	-	0.208047	25
23110	Q9UHI8	ADAMTS1	0	A disintegrin and metalloproteinase with thrombospondin motifs 1	9510	D3DSD5; Q8NE26; Q9NSJ8; Q9UP80; Q9UH83; Q9P2K0	0.207997	9
40502	Q6ZTR5; Q8N9S7	CFAP47	0	Cilia- and flagella-associated protein 47 {ECO:0000305}	286464	Q8N6X8; A0A140T8X2; B1ARL5; A6PW82; Q5JRM8	0.207891	2
68207	Q969V1	MCHR2	0	Melanin-concentrating hormone receptor 2	84539	B3KVW4; Q5VTV7; Q9BXA8; Q6Q377; E1P5D7	0.203474	1
59135	Q9ULZ9	MMP17	0	Matrix metalloproteinase-17	4326	Q14850	0.200637	4
63851	P50452	SERPINB8	0	Serpin B8	5271	Q7Z2V6; A0A024R2B1; Q8N178; B4DTW2	0.198578	9
68107	O14793	MSTN	0	Growth/differentiation factor 8	2660	A1C2K0; Q6B0H2; Q53S46; A1C2J7	0.198249	10
63814	Q8IVQ6	ZDHHC21	0	Palmitoyltransferase ZDHHC21	340481	D3DRI7; Q5VWG1; A8KA95	0.196338	2
60555	Q9BY84	DUSP16	0	Dual specificity protein phosphatase 16	80824	Q9C0G3; Q96QS2; Q547C7; A0A024RAR2	0.195864	10
17621	Q9HAV0	GNB4	0	Guanine nucleotide-binding protein subunit beta-4	59345	D3DNR8; B3KMH5	0.195328	36
46476	Q86UR1	NOXA1	0	NADPH oxidase activator 1	10811	O60533; Q29VU9; Q8IUS3; Q29VV0; Q2TAM1	0.193293	17
61731	Q9P225	DNAH2	0	Dynein heavy chain 2, axonemal	146754	A8K992; B5MDX5; Q6PIH3; Q6ZR42; O15434	0.19207	2
23124	O75173	ADAMTS4	0	A disintegrin and metalloproteinase with thrombospondin motifs 4	9507	Q6UWA8; Q6P4Q8; Q5VTW2; Q9UN83; Q2HYD0	0.190495	12
48269	O75888	TNFSF13	0	Tumor necrosis factor ligand superfamily member 13	8741	Q96HV6; Q2QBA2; Q5U0G8; B4DVT2; Q9P1M8; Q9P1M9; Q541E1; A8MYD5; B3KR02	0.188196	13
64853	Q05215	EGR4	0	Early growth response protein 4	1961	B2RAE3; B7ZKU3; G3V1T5; Q2Z1P5	0.186336	4
26237	Q9HB20	PLEKHA3	0	Pleckstrin homology domain-containing family A member 3	65977	Q86TQ1; Q9NXT3; Q4ZG69	0.184804	2
42539	Q96A22	C11orf52	0	Uncharacterized protein C11orf52	91894	-	0.183933	3
7131	P04275	VWF	0	von Willebrand antigen 2	7450	Q8TCE8; Q99806	0.182125	25
64604	P20142	PGC	0	Gastricsin	5225	Q5T3D8; B4DVZ3; Q5T3D7	0.181725	6
30407	Q96DU9	PABPC5	0	Polyadenylate-binding protein 5	140886	Q6P529; Q9UFE5; Q5JQF4; A8K240	0.181273	3
63375	P36537	UGT2B10	0	UDP-glucuronosyltransferase 2B10	7365	B4DPP1; A8K9M3; Q14CR8	0.180306	3
9954	A9YTQ3	AHRR	0	Aryl hydrocarbon receptor repressor	57491	D6RAZ1; Q9HAZ3; Q9ULI6; A7MBN5	0.179906	5
18236	Q9BR11	ZSWIM1	0	Zinc finger SWIM domain-containing protein 1	90204	Q9BV30; Q5JZH2; Q9BR12	0.178445	3
26937	Q5T3F8	TMEM63B	0	CSC1-like protein 2	55362	Q6AHX4; Q8NDE1; Q6P5A0; Q5T3F9; Q9NSG5; Q8N219; B9EGU3	0.178445	3
19398	Q5T2N8	ATAD3C	0	ATPase family AAA domain-containing protein 3C	219293	Q8N1Z5	0.17837	3
16160	Q9Y6N7	ROBO1	0	Roundabout homolog 1	6091	Q1RMC7; Q9BUS7; B2RXI1; D3DU36; Q1RMC8; E9PD49; Q7Z300	0.176709	19
26401	Q08629	SPOCK1	0	Testican-1	6695	Q8N630; Q9UCL8; B3KSW3; Q59EW0	0.17607	6
60688	Q01851	POU4F1	0	POU domain, class 4, transcription factor 1 {ECO:0000312|HGNC:HGNC:9218}	5457	Q15318; Q5T227; Q14986	0.176041	5
27208	Q99988	GDF15	0	Growth/differentiation factor 15	9518	P78360; Q9NRT0; Q9BWA0; O14629	0.174897	3
68833	Q14934	NFATC4	0	Nuclear factor of activated T-cells, cytoplasmic 4	4776	B5B2W8; B5B2U7; B5B2W4; B5B2W5; B5B2W6; B5B2U9; B5B2W0; B5B2W1; B5B2W2; B5B2W3; B4DY55; B5B2W9; Q7Z598; B5B2U8; B4DDG5; B5B2V9; B5B2V8; B5B2V3; B5B2V2; B5B2V1; B5B2V0; B5B2V7; B5B2V5; B5B2V4; B5B2X0; Q96H68; B5B2W7	0.174238	22
39767	Q16878	CDO1	0	Cysteine dioxygenase type 1	1036	P78513; Q8TB64; B2RAK4; Q6FHZ8	0.173772	5
28082	P62952	BLCAP	0	Bladder cancer-associated protein	10904	O60629; Q9D3B5; A2A2K7	0.173549	4
39184	P15813	CD1D	0	Antigen-presenting glycoprotein CD1d	912	Q5W0J3; D3DVD5; Q9Y5M4; Q9UMM3	0.173154	8
67840	Q33E94	RFX4	0	Transcription factor RFX4	5992	B2RDW4; Q9BXI0; Q8MHQ1; Q8NC78; Q8SNA1; A8K5Y0; Q96S80; Q33DW6; Q33DW7; Q33E95; Q8NDF9; Q6YM53	0.173053	7
18885	Q8IW41	MAPKAPK5	0	MAP kinase-activated protein kinase 5	8550	O60491; Q9BVX9; B3KVA5; Q9UG86; Q86X46	0.172232	31
46943	O76014	KRT37	0	Keratin, type I cuticular Ha7	8688	-	0.172185	5
16121	O75110	ATP9A	0	Probable phospholipid-transporting ATPase IIA	10079	Q9NQK6; Q9NQK7; Q5TFW6; Q5TFW5; E1P5Y4; E1P5Y3; Q5TFW9; Q6ZMF3	0.170812	3
19806	P63096	GNAI1	0	Guanine nucleotide-binding protein G(i) subunit alpha-1	2770	A8KA88; P31871; P04898; Q9UGA4; Q8TAN5; C9J3A4; B4E2V1; P11015; Q5U074	0.170564	76
58464	Q8WWQ8	STAB2	0	190 kDa form stabilin-2	55576	Q8TES1; Q6ZMK2; Q9NRY3; Q9H7H7; Q86UR4; Q7Z5N9; Q8IUG9	0.169724	9
15816	P35052	GPC1	0	Secreted glypican-1	2817	Q53QM4; B3KTD1	0.16936	14
66589	Q8N349	OR2L13	0	Olfactory receptor 2L13	284521	Q5VUR5	0.169207	1
67011	Q8NHW3	MAFA	0	Transcription factor MafA	389692	-	0.169124	8
64402	O75144	ICOSLG	0	ICOS ligand	23308; 102723996	B7Z1W8; A0N0L8; K4DIA0; Q9NRQ1; Q9HD18; A8MUZ1	0.169092	1
64380	Q8TDD5	MCOLN3	0	Mucolipin-3 {ECO:0000303|PubMed:19497048}	55283	Q9NV09; Q5T4H5; Q5T4H6	0.169009	3
60538	Q9Y6W6	DUSP10	0	Dual specificity protein phosphatase 10	11221	Q6GSI4; Q9H9Z5; D3DTB4	0.169002	17
69233	Q13093	PLA2G7	0	Platelet-activating factor acetylhydrolase	7941	Q15692; Q5VTT1; A5HTT5; Q8IVA2	0.16793	4
52200	A1L162	ERICH2	0	Glutamate-rich protein 2	285141	A7E2T7	0.167774	4
53093	Q05923	DUSP2	0	Dual specificity protein phosphatase 2	1844	Q53T45	0.167319	8
6576	P22897	MRC1	0	Macrophage mannose receptor 1	4360	Q5VSJ2; Q5VSK2; A5PKW3	0.167119	8
64633	Q15256	PTPRR	0	Receptor-type tyrosine-protein phosphatase R	5801	B7Z3J1; B2R5Z7; O00342; Q7Z2V8; F5GXR7; Q9UE65; Q92682	0.166887	7
47634	Q99956	DUSP9	0	Dual specificity protein phosphatase 9	1852	B2RAL9; D3DWU5	0.166781	11
63867	P04085	PDGFA	0	Platelet-derived growth factor subunit A	5154	B5BU73; Q32M96	0.166523	18
60717	P52746	ZNF142	0	Zinc finger protein 142	7701	Q92510	0.165298	4
60578	Q9NRW4	DUSP22	0	Dual specificity protein phosphatase 22	56940	Q59GW2; Q96AR1; Q5VWR2; B4DK56	0.164816	8
30052	Q6UX41	BTNL8	0	Butyrophilin-like protein 8	79908	A4QMZ8; B7Z409; F8W712; E9PEF6; B7Z5B1; Q9H730; F2Z2B2; E9PG07; A6NEX6	0.164552	1
43803	Q6UXZ3	CD300LD	0	CMRF35-like molecule 4	100131439	-	0.164552	1
62336	Q6W4X9	MUC6	0	Mucin-6	4588	Q4L207; Q2TUQ5; Q14394; Q8N8I1; O15329; Q8NAK1	0.164552	1
64106	Q86XP6	GKN2	0	Gastrokine-2	200504	Q6UWS6	0.164552	1
66512	Q9NYZ4	SIGLEC8	0	Sialic acid-binding Ig-like lectin 8	27181	Q7Z728	0.164552	1
10880	Q9BT30	ALKBH7	0	Alpha-ketoglutarate-dependent dioxygenase alkB homolog 7, mitochondrial	84266	B2R4U9; Q53FF3	0.164528	4
5835	P09341	CXCL1	0	Growth-regulated alpha protein	2919	Q9UCR7	0.16445	12
18385	P15848	ARSB	0	Arylsulfatase B	411	A0A024RAJ9; Q8N322; B2RC20; Q9UDI9; A8K4A0	0.164345	4
64029	Q96HI0	SENP5	0	Sentrin-specific protease 5	205564	Q96SA5; B4DY82	0.163901	5
17938	Q6FHM2; P62879	GNB2	0	Guanine nucleotide-binding protein G(I)/G(S)/G(T) subunit beta-2	2783	P54312; B3KPU1; P11016	0.163513	82
5641	P13747	HLA-E	0	HLA class I histocompatibility antigen, alpha chain E	3133	Q30169; Q9GIY8; Q6DU44; Q9GIY7; A8K8M6; O19682; Q9BT83	0.163441	11
65751	Q9UQD0	SCN8A	0	Sodium channel protein type 8 subunit alpha	6334	B9VWG8; O95788; Q9NYX2; Q9UPB2	0.163421	8
29299	Q86UY8	NT5DC3	0	5'-nucleotidase domain-containing protein 3	51559	Q9P2T2; Q9P2T3; Q9NUM7	0.163366	4
66833	Q9HBH9	MKNK2	0	MAP kinase-interacting serine/threonine-protein kinase 2	2872	Q9Y2N6; Q6GPI3; Q9HBH8; Q9UHR0; B3KS07	0.163266	26
30176	Q8IWW6	ARHGAP12	0	Rho GTPase-activating protein 12	94134	Q9NT76; Q86UB3; B1ANY2; B1ANY1; B1ANY0; Q8N3L1; Q1RLN5; Q504X1; Q8IWW7	0.163265	6
89346	Q86TE4	LUZP2	0	Leucine zipper protein 2	338645	E9PN53; Q6UXE7; Q6ZS65; A2RUB8	0.163233	4
62091	Q99727	TIMP4	0	Metalloproteinase inhibitor 4	7079	B2R7K6	0.163226	2
7342	Q8N895	ZNF366	0	Zinc finger protein 366 {ECO:0000303|PubMed:12234665}	167465	Q5HYI9; Q7RTV4	0.163152	5
15668	P62873	GNB1	0	Guanine nucleotide-binding protein G(I)/G(S)/G(T) subunit beta-1	2782	Q1RMY8; P04697; B1AJZ7; P04901; B3KVK2; A0A024R056	0.162728	107
32575	Q86Y37	CACUL1	0	CDK2-associated and cullin domain-containing protein 1	143384	B4DVQ4; Q5XPL7; Q8N7S4; Q8IY11	0.162459	4
51043	Q8TE69	CXorf40A	0	Protein CXorf40A	91966	B7ZL96; A0A0A0MTB5; A8K784; D6RA72; Q2M3E9; B7Z6H6; E7ENU3	0.162346	1
60624	Q13115	DUSP4	0	Dual specificity protein phosphatase 4	1846	B2RBU5; D3DSU4; Q13524; G5E930	0.162171	11
63838	Q03403	TFF2	0	Trefoil factor 2	7032	Q15854	0.162142	2
58640	P00451	F8	0	Factor VIIIa heavy chain, 200 kDa isoform	2157	Q14286; Q5HY69	0.16208	19
5579	Q3L8U1	CHD9	0	Chromodomain-helicase-DNA-binding protein 9	80205	Q6DTK9; Q9H9V7; Q461N2; O15025; B9ZVQ0; Q9UHM2; B2RTU2; Q1WF12	0.161741	10
61663	Q02383	SEMG2	0	Semenogelin-2	6407	Q6X2M6; Q6X2M5; Q53ZU2	0.161682	13
27463	O15440	ABCC5	0	Multidrug resistance-associated protein 5	10057	B9EIQ2; Q9UNP5; Q29ZA9; Q9UQC3; Q9UN85; Q86UX3; Q29ZB1; Q86W30; O14517	0.160951	9
18872	O00559	EBAG9	0	Receptor-binding cancer antigen expressed on SiSo cells	9166	Q5Y8C7; Q6IB20; Q9BS76; A8K3N6; A0A024R9E0	0.160924	5
62717	Q9Y337	KLK5	0	Kallikrein-5 {ECO:0000312|HGNC:HGNC:6366}	25818	A0A024R4G4; Q53ZR3; Q9HBG8	0.160764	15
7978	Q16650	TBR1	0	T-box brain protein 1	10716	B0AZS4; B2R6G5; Q14DC5; Q53TH0; Q56A81	0.160329	6
64418	Q9UKQ9	KLK9	0	Kallikrein-9	284366	Q2XQG6; Q6QA55	0.16009	11
62711	Q96PJ5	FCRL4	0	Fc receptor-like protein 4	83417	Q96PJ3; Q96RE0	0.160065	2
17298	P17275	JUNB	0	Transcription factor jun-B	3726	Q96GH3; Q5U079	0.159561	72
30542	Q9P2W1	PSMC3IP	0	Homologous-pairing protein 2 homolog	29893	Q96HA2; C5ILB7; Q14458; Q8WXG2; K7ERB6	0.15916	20
24065	P83111	LACTB	0	Serine beta-lactamase-like protein LACTB, mitochondrial {ECO:0000305}	114294	P83096	0.159071	7
67055	Q86TA1	MOB3B	0	MOB kinase activator-like 2B	79817	Q9H8V4; Q8NEB4	0.158903	8
15725	Q6PML9	SLC30A9	0	HuEL {ECO:0000303|PubMed:10409434}	10463	Q8TBB2; Q4W5B6; Q7Z5I7; Q9Y6R2	0.158846	6
63671	Q9BQ69	MACROD1	0	O-acetyl-ADP-ribose deacetylase MACROD1	28992	Q9UH96	0.158806	5
43492	O00501	CLDN5	0	Claudin-5	7122	B3KS11; Q8WUW3; Q53XW2; D3DX19	0.158359	12
12212	P01160	NPPA	0	Atrial natriuretic factor	4878	Q13766; Q5JZE1	0.158261	14
25264	P23560	BDNF	0	Brain-derived neurotrophic factor	627	Q9BYY7; D3DQZ2; A7LA92; Q6DN19; A7LA85; Q9UC24; Q6YNR2; Q6YNR3; Q598Q1	0.158077	19
68819	Q4ZG55	GREB1	0	Protein GREB1	9687	B5MDA9; A6NHD0; Q9H2Q7; O60321; Q9H2Q6; Q7Z5S2; A6NKN0; Q9H2Q8	0.1579	14
65168	Q86YN6	PPARGC1B	0	Peroxisome proliferator-activated receptor gamma coactivator 1-beta	133522	B3KVW0; Q8TDE4; Q8TDE5; Q8N1N9; A2RUN0; A2RUM8; B7ZM40; Q86YN3; Q86YN4; Q86YN5	0.15777	22
52493	P62945	RPL41	0	60S ribosomal protein L41	6171	P28751; A6NG21; A0A024RB15	0.157603	8
63546	P58012	FOXL2	0	Forkhead box protein L2	668	Q53ZD3; Q4ZGJ3	0.157565	8
32111	Q96F63	CCDC97	0	Coiled-coil domain-containing protein 97	90324	Q96IF3; Q658N6	0.157518	6
23985	Q9UGU0	TCF20	0	Transcription factor 20	6942	Q4V353; W5ZR30; Q13078; A9JX12; O14528; Q9H4M0	0.157443	18
18572	Q8N9N2	ASCC1	0	Activating signal cointegrator 1 complex subunit 1	51008	Q96EI8; B3KU20; A0A024QZM0; Q5SW06; Q5SW07; Q9Y307	0.157411	15
14411	Q9NQU5	BUB1B-PAK6; PAK6	0	Serine/threonine-protein kinase PAK 6	56924; 106821730	B3KYB0; A0A024R9Q4; A8K2G2; G5E9R2	0.157406	22
7364	Q4FZB7	KMT5B	0	Histone-lysine N-methyltransferase KMT5B {ECO:0000305}	51111	Q9BUL0; Q9H2K3; Q6P150; B5MCB3; Q9Y393; B7WNX7; B7WNX0; Q9H022; Q3SX56; B7Z5N2; Q4V775; Q96E44; Q9NXV3	0.15727	8
6497	Q8N1N5	CRIPAK	0	Cysteine-rich PAK1 inhibitor	285464	Q8NB03; B3KX85	0.157231	6
61671	Q9HCS4	TCF7L1	0	Transcription factor 7-like 1	83439	Q6PD70; Q9NP00; Q53R97	0.157213	9
60834	O94923	GLCE	0	D-glucuronyl C5-epimerase	26035	Q6GUQ2; B3KML4	0.15715	12
19730	O00418	EEF2K	0	Eukaryotic elongation factor 2 kinase	29904; 101930123	Q8N588	0.156779	47
52301	Q6VY07	PACS1	0	Phosphofurin acidic cluster sorting protein 1	55690	Q9NW92; Q7Z590; Q7Z5W4; Q8N8K6; Q96MW0; Q6PKB6; Q9ULP5; Q6PJY6; A0A024R5H6	0.156498	17
19884	P08754	GNAI3	0	Guanine nucleotide-binding protein G(k) subunit alpha {ECO:0000303|PubMed:2452165}	2773	Q5TZX1; P17539	0.156493	85
63804	P04279	SEMG1	0	Seminal basic protein	6406	Q53ZV1; Q53ZV0; Q53ZV2; Q6Y809; Q6Y823; Q6Y822; Q6X4I9; Q96QM3; Q86U64	0.156452	12
53105	P28562	DUSP1	0	Dual specificity protein phosphatase 1	1843	B4DU40; Q2V508; D3DQL9	0.1564	36
67181	P52564	MAP2K6	0	Dual specificity mitogen-activated protein kinase kinase 6	5608	A0A024R8K3; A8K3Y2	0.156371	38
5706	P10826	RARB	0	Retinoic acid receptor beta	5915	Q86UC5; Q9UN48; Q3SB16; Q00989; Q15298; Q5QHG3; F1D8S6; P12891	0.156366	35
63522	P03891	MT-ND2	0	NADH-ubiquinone oxidoreductase chain 2	4536	Q85KU4; H9LQR7; Q7GXY9; Q85KS9; Q9TGI0; Q9TGI1; Q9TGI2; Q9TGI3; Q9TGI4; Q85L01; Q34769; H9LPT2; Q5SAC6	0.156117	10
21355	P41235	HNF4A	0	Hepatocyte nuclear factor 4-alpha	3172	Q99864; B2RPP8; Q92655; Q92654; Q92653; A0A087WXV4; Q14540; O00723; Q9NQH0; Q6B4V7; Q6B4V6; Q6B4V5; O00659; F1D8T1; B9VVT8; F1D8T0; A5JW41; Q5QPB8; F1D8S2	0.156092	92
13513	Q9NPJ4	PNRC2	0	Proline-rich nuclear receptor coactivator 2	55629	A0A024RAC2; B4DU72	0.155885	24
27859	Q96L73	NSD1	0	Histone-lysine N-methyltransferase, H3 lysine-36 and H4 lysine-20 specific	64324	Q96RN7; Q96PD8; Q96MN8	0.155878	32
16117	P03928	MT-ATP8	0	ATP synthase protein 8	4509	Q34771; U5YV54	0.155835	8
62284	P43699	NKX2-1	0	Homeobox protein Nkx-2.1	7080	O14954; O14955; D3DSA3; Q7KZF6; Q9BRJ8	0.155834	31
26339	P28324	ELK4	0	ETS domain-containing protein Elk-4	2005	A0A024R997; P28323; Q8IXL1; A0A024R9C2; Q6GSJ2	0.15568	13
29134	Q6PJG2	ELMSAN1	0	ELM2 and SANT domain-containing protein 1	91748	A0A024R689; Q6PK13; Q6PK59; Q6ZS23	0.155615	21
6991	P30414	NKTR	0	Putative peptidyl-prolyl cis-trans isomerase	4820	A0A024R2N6	0.15561	9
29342	O95415	BRI3	0	Brain protein I3	25798	Q9UIC6; Q8WV52; D6W5R8; F5GXW6	0.155602	1

## Sheet: (g) Entry points top scores
S3 Table (g):	Top scoring proteins associated with the entry points set. Seed equal to 1 means that the given protein was used as seed, whereas equal to 0 means the opposite.
	Degree is the number of interactions in which the protein is involved.
BIANA ID	UniProt ID	Gene Symbol	Seed	Description	Gene ID	Equivalent Entries	GUILD Score	Degree
17588	P11021	HSPA5	1	Endoplasmic reticulum chaperone BiP {ECO:0000305}	3309	Q9NPF1; B0QZ61; V9HWB4; Q9UK02; Q2EF78	1	562
4848	Q9BYF1	ACE2	1	Processed angiotensin-converting enzyme 2	59272	Q9NRA7; Q6UWP0; Q86WT0; C7ECU1; Q9UFZ6	0.978206	4
32173	P09958	FURIN	1	Furin	5045	Q14336; Q9UCZ5; Q6LBS3; A0A024RC70	0.961451	36
15657	P35613	BSG	1	Basigin	682	Q7Z796; A6NJW1; D3YLG5; Q8IZL7; Q54A51	0.952414	51
60896	O15393	TMPRSS2	1	Transmembrane protease serine 2 non-catalytic chain	7113	Q9BXX1; A8K6Z8; B2R8E5; F8WES1; D3DSJ2; B7Z459; Q6GTK7	0.934943	1
17355	Q12836	ZP4	0	Processed zona pellucida sperm-binding protein 4	57829	B2RAE1	0.900049	1
68317	Q8WY21	SORCS1	0	VPS10 domain-containing receptor SorCS1	114815	Q86WQ2; Q86WQ1; Q5JVT7; A2RRF4; Q59GG7; B3KWN9; Q5JVT8; E6Y3G0; Q9H1Y1; Q5VY14; Q9H1Y2; B3KVZ0; A8K182	0.580474	2
63864	P12872	MLN	0	Motilin-associated peptide	4295	Q2M1L2; J3KN51; Q6NSY7; Q5T975; B7ZLR7; E9PDN2	0.559642	1
69732	P20382	PMCH	0	Neuropeptide-glutamic acid-isoleucine	5367	Q16044; Q8WVG0	0.497103	9
63363	Q9NQ38	SPINK5	0	Serine protease inhibitor Kazal-type 5	11005	D6REN5; Q96PP2; Q96PP3; B7WPB7; Q3LX95; Q3LX97; Q3LX96; A8MYE8; O75770	0.396688	9
47249	Q86Y22	COL23A1	0	Collagen alpha-1(XXIII) chain	91522	Q9NT93; Q8IVR4	0.387729	3
45586	O75829	CNMD	0	Leukocyte cell-derived chemotaxin 1 {ECO:0000305}	11061	Q9UM18; Q8TAY6; Q5TAM4	0.372811	3
68411	P30990	NTS	0	Neurotensin/neuromedin N	4922	Q6FH20	0.372726	9
65570	P21754	ZP3	0	Processed zona pellucida sperm-binding protein 3	7784	Q06633; Q29RW0	0.36952	11
65928	Q9UBU3	GHRL	0	Appetite-regulating hormone	51738	Q9H3R3; Q86YP8; Q8TAT9; A8DN30; A8CF38; A8CF42; A8CF34; A8DN29	0.353559	11
17324	Q02643	GHRHR	0	Growth hormone-releasing hormone receptor	2692	Q99863	0.346633	3
68207	Q969V1	MCHR2	0	Melanin-concentrating hormone receptor 2	84539	B3KVW4; Q5VTV7; Q9BXA8; Q6Q377; E1P5D7	0.3444	1
46444	Q92838	EDA	0	Ectodysplasin-A, membrane form	1896	B7ZLU4; B7ZLU2; A2A337; O75910; Q9Y6L4; A0AUZ2; Q5JS00; Q9Y6L1; Q9Y6L0; Q9Y6L3; Q9Y6L2; Q9UP77; Q5JUM7	0.29114	14
60191	P32926	DSG3	0	Desmoglein-3	1830	A8K2V2	0.263768	5
64363	O43193	MLNR	0	Motilin receptor	2862	-	0.260882	4
66916	O95255	ABCC6	0	Multidrug resistance-associated protein 6	368	A8KIG6; A2RRN8; Q8TCY8; Q9UMZ7; A8Y988; P78420; E7ESW8	0.260678	7
61790	Q9UK23	NAGPA	0	N-acetylglucosamine-1-phosphodiester alpha-N-acetylglucosaminidase	51172	B2RAS1; Q96EJ8	0.255084	6
60843	Q2KHT4	GSG1	0	Germ cell-specific gene 1 protein	83445	G3XAB9; Q8N4M3; Q96SI6; Q9BUY4; F1T0A0; F1T0A1; Q8NBS0; Q8NBR4; Q96LP9; Q8NBT1	0.230385	5
23110	Q9UHI8	ADAMTS1	0	A disintegrin and metalloproteinase with thrombospondin motifs 1	9510	D3DSD5; Q8NE26; Q9NSJ8; Q9UP80; Q9UH83; Q9P2K0	0.221827	9
68107	O14793	MSTN	0	Growth/differentiation factor 8	2660	A1C2K0; Q6B0H2; Q53S46; A1C2J7	0.221644	10
62652	Q9NRJ5	PAPOLB	0	Poly(A) polymerase beta	56903	Q75LH1; Q8NE14; A4D1Z6	0.220867	5
17323	Q92847	GHSR	0	Growth hormone secretagogue receptor type 1	2693	Q96RJ7; Q14D12; Q6ISR8; Q92848	0.217661	1
17325	P01286	GHRH	0	Somatoliberin	2691	Q5JYR1; Q4KN10	0.216458	3
63851	P50452	SERPINB8	0	Serpin B8	5271	Q7Z2V6; A0A024R2B1; Q8N178; B4DTW2	0.208817	9
61851	Q9P0G3	KLK14	0	Kallikrein-14	43847	Q6B089; Q1RMZ2; A7UNK5	0.196425	1
7131	P04275	VWF	0	von Willebrand antigen 2	7450	Q8TCE8; Q99806	0.195638	25
23124	O75173	ADAMTS4	0	A disintegrin and metalloproteinase with thrombospondin motifs 4	9507	Q6UWA8; Q6P4Q8; Q5VTW2; Q9UN83; Q2HYD0	0.193078	12
15758	Q9NQX7	ITM2C	0	Integral membrane protein 2C	81618	Q6IAE7; Q8TAW0; Q4G0A8; Q9BUP8; Q8N288; B8ZZM6; Q53H84; B3KPG4; A0A024R466; Q86VK5	0.191332	10
48269	O75888	TNFSF13	0	Tumor necrosis factor ligand superfamily member 13	8741	Q96HV6; Q2QBA2; Q5U0G8; B4DVT2; Q9P1M8; Q9P1M9; Q541E1; A8MYD5; B3KR02	0.191107	13
1194	P46098	HTR3A	0	5-hydroxytryptamine receptor 3A	3359	Q99918; B4E398; Q9BSZ9; Q7KZM7; B4DSY6; G5E986; O60854	0.181882	2
64485	Q8NBL1	POGLUT1	0	Protein O-glucosyltransferase 1 {ECO:0000305}	56983	Q53GJ4; Q8N2T1; B2RD13; B4DJ97	0.180968	4
46629	Q96G04	EEF2KMT	0	Protein-lysine N-methyltransferase EEF2KMT {ECO:0000305}	196483	Q96S85; D3DUF0; K7ES84	0.17719	7
58640	P00451	F8	0	Factor VIIIa heavy chain, 200 kDa isoform	2157	Q14286; Q5HY69	0.174491	19
65946	Q8N807	PDILT	0	Protein disulfide-isomerase-like protein of the testis	204474	Q8IVQ5	0.171184	3
69939	O95665	NTSR2	0	Neurotensin receptor type 2	23620	Q8IY58; Q57Z87; Q8TBH6; Q53QQ5	0.168879	1
60609	Q6ZUA9	MROH5	0	Maestro heat-like repeat family member 5	389690	Q6ZMW9	0.164007	1
49118	P54108	CRISP3	0	Cysteine-rich secretory protein 3	10321	B2R8I8; Q9H108; Q3MJ82; Q15512; A8K9S1; Q5JW83; Q53FA9	0.161779	1
66589	Q8N349	OR2L13	0	Olfactory receptor 2L13	284521	Q5VUR5	0.160917	1
15728	O15374	SLC16A4	0	Monocarboxylate transporter 5	9122	Q8WU09; Q5T612; E7EPY8; B4DPX7; A8K3V5; B2R9C9; G3V175; B4DJ67	0.159699	2
68734	Q5HYA8	TMEM67	0	Meckelin	91147	Q3ZCX3; G5E9H2; Q7Z5T8; B3KRU5; B3KT47; Q8IZ06	0.159481	5
63867	P04085	PDGFA	0	Platelet-derived growth factor subunit A	5154	B5BU73; Q32M96	0.158853	18
64555	P09848	LCT	0	Lactase-phlorizin hydrolase	3938	Q4ZG58	0.1583	3
61214	Q6NUP7	PPP4R4	0	Serine/threonine-protein phosphatase 4 regulatory subunit 4	57718	Q9BUF8; Q9HCF0	0.1568	3
68966	Q16549	PCSK7	0	Proprotein convertase subtilisin/kexin type 7	9159	B0YJ60; Q9UL57; Q3C1X1; Q96FK8; Q53GM4	0.153166	8
58584	Q9BPU6	DPYSL5	0	Dihydropyrimidinase-related protein 5	56896	Q8TCL6; Q9NQC4; Q9NRY9	0.152631	11
52301	Q6VY07	PACS1	0	Phosphofurin acidic cluster sorting protein 1	55690	Q9NW92; Q7Z590; Q7Z5W4; Q8N8K6; Q96MW0; Q6PKB6; Q9ULP5; Q6PJY6; A0A024R5H6	0.152532	17
65805	Q05996	ZP2	0	Processed zona pellucida sperm-binding protein 2	7783	B2R7J2; Q4VAN9; Q4VAP0; Q4VAP1	0.152472	4
15687	Q96KC8	DNAJC1	0	DnaJ homolog subfamily C member 1	64215	B0YIZ8; Q5VX89; Q9H6B8	0.152264	11
63694	Q96E93	KLRG1	0	Killer cell lectin-like receptor subfamily G member 1	10219	O43198; O75613; B7ZAM2	0.152051	2
35653	Q0P6H9	TMEM62	0	Transmembrane protein 62	80021	Q6I9Y5; Q9H5J6	0.150078	7
46337	P11686	SFTPC	0	Pulmonary surfactant-associated protein C	6440	B2RE00; A6XNE4; E9PGX3; Q7Z5D0; P11687; Q12793	0.150044	14
58629	P10997	IAPP	0	Islet amyloid polypeptide	3375	Q0ZD87; A0A024RAU1; Q14598	0.149561	7
7234	Q92673	SORL1	0	LDLR relative with 11 ligand-binding repeats	6653	Q92856; B2RNX7; A0A024R3H2	0.149407	19
593	P10321	HLA-C	0	HLA class I histocompatibility antigen, Cw-7 alpha chain	3107	Q6R739; Q95463; P30499; O19617; Q29865; Q29963; Q29867; Q29960; P30508; Q29990; Q29652; Q29631; Q9TQP9; P30501; Q95603; O78061; P30504; P30505; Q9MY31; Q95604; P04222; O78083; Q9TNN7; Q95HC2; P30510; Q07000	0.147361	30
5642	Q30201	HFE	0	Hereditary hemochromatosis protein	3077	O75929; Q9HC83; F8W7W8; B4DV50; Q9HC70; Q96KU5; Q9HC68; Q9HC64; Q17RT0; Q96KU6; O75931; O75930; Q96KU8; B2CKL0; Q96KU7	0.145393	8
16481	Q96DZ1	ERLEC1	0	Endoplasmic reticulum lectin 1	27248	V9HWD3; Q9UQL4; B2RDB4; Q9NUY7; O95901; B5MC72; Q6UWN7	0.144704	25
68696	Q19AV6	ZSWIM7	0	Zinc finger SWIM domain-containing protein 7	125150	A0A024RD64	0.14403	8
108497	Q9H720	CWH43	0	PGAP2-interacting protein	80157	B2RPD7	0.142889	30
23848	P56817	BACE1	0	Beta-site APP cleaving enzyme 1	23621	A0M8W7; H7BXJ9; A0A024R3E8; B0YIU9; A0A024R3F9; Q9ULS1; A0A024R3D5; B7Z3K2; A0A024R3D7; Q9BYB9; B7Z3Z4; Q9UJT5; Q9BYC0; Q9BYC1; Q5W9H2; E9PE65	0.142839	28
63040	P0C7H9	USP17L7	0	Inactive ubiquitin carboxyl-terminal hydrolase 17-like protein 7	392197	-	0.142275	3
6627	P01266	TG	0	Thyroglobulin {ECO:0000305}	7038	Q15593; O43899; Q9UMZ0; Q9NYR1; Q15948; Q9UNY3; Q9NYR2; O15274	0.141991	12
9021	Q5BKT4	ALG10	0	Dol-P-Glc:Glc(2)Man(9)GlcNAc(2)-PP-Dol alpha-1,2-glucosyltransferase	84920	Q96DU0; Q96SM6; Q6NS98	0.141629	32
18726	Q9NXB0	MKS1	0	Meckel syndrome type 1 protein	54903	B7WNX4; Q96G13; F5H885; Q284T0	0.140366	38
46270	Q6E0U4	DMKN	0	Dermokine	93099	C9IYI1; Q6E0U5; Q32W66; Q32W58; Q6UXC7; A3EZ79; C9J186; C9J5N8; C9J4P6; C9JCN1; Q9BSY6; C9JAL3; Q96EW8; Q32W63; Q32W62; Q32W65; Q32W64; Q32W67; A3EZ83; A3EZ82; A3EZ81; A3EZ80; A3EZ84	0.139681	3
66275	Q8IXQ9	ETFBKMT	0	Electron transfer flavoprotein beta subunit lysine methyltransferase {ECO:0000303|PubMed:25416781}	254013	D3DUW3	0.139294	9
12280	P01019	AGT	0	Angiotensin 1-4	183	B0ZBE2; Q16358; Q16359; B2R5S1; Q96F91	0.139275	27
10804	Q9BVK2	ALG8	0	Probable dolichyl pyrophosphate Glc1Man9GlcNAc2 alpha-1,3-glucosyltransferase	79053	O60860; A6NDW6; A0A024R5K5	0.13927	42
5931	Q13438	OS9	0	Protein OS-9	10956	Q6IBL2; B4E1I6; Q9BW99; Q8IZ58; A6NLB2; E7EW91; G3XA88; E7ENT8; A6NDD1; A6NFR7; B4DPX1; F8VUH2; O00579; A8K5Q9; B4DE28	0.139034	57
10788	Q9Y672	ALG6	0	Dolichyl pyrophosphate Man9GlcNAc2 alpha-1,3-glucosyltransferase	29929	Q9H3I0; A2A2G4; Q5SXR9; B3KMU2	0.138888	54
74782	Q6UWH6	TEX261	0	Protein TEX261	113419	D6W5G9; A1A587; Q8WUJ5	0.138805	14
65039	P11150	LIPC	0	Hepatic triacylglycerol lipase	3990	A6H8L5; A8K9B6; Q99465; A2RUB4; P78529; O43571	0.138495	29
62048	Q9NZJ5	EIF2AK3	0	Eukaryotic translation initiation factor 2-alpha kinase 3	9451	A0AVH1; A0AVH2; O95846; B3KY45; Q53SB1; B2RCU9; Q53QY0	0.137427	11
23098	Q76LX8	ADAMTS13	0	A disintegrin and metalloproteinase with thrombospondin motifs 13	11093	Q9H0G3; Q710F6; Q711T8; Q6UY16; Q96L37; Q9UGQ1	0.136602	2
16232	Q9UBS3	DNAJB9	0	ER-resident protein ERdj4 {ECO:0000303|PubMed:18400946}	4189	Q6FIF1	0.136584	22
15984	P50281	MMP14	0	Matrix metalloproteinase-14	4323	A8K5L0; Q6GSF3; Q92678	0.136233	36
66141	Q13454	TUSC3	0	Tumor suppressor candidate 3	7991	Q14912; Q14911; Q96FW0; D6RIY7; D3DSP2; A8MSM0	0.136035	65
70040	Q9UKY4	POMT2	0	Protein O-mannosyl-transferase 2	29954	Q9NSG6; Q9P1W0; Q9P1W2	0.135874	60
10777	Q9Y673	ALG5	0	Dolichyl-phosphate beta-glucosyltransferase	29880	Q5TBA6; B4DR37	0.135825	48
9781	Q8N157	AHI1	0	Jouberin	54806	Q6P098; Q6PIT6; Q9H0H2; Q8NER0; Q504T3; Q5TCP9; E1P584; Q8NDX0; Q4FD35	0.135557	37
30422	Q96DA6	DNAJC19	0	Mitochondrial import inner membrane translocase subunit TIM14	131118	C9JBV1; B2R4B1	0.135532	10
21130	Q9Y680	FKBP7	0	Peptidyl-prolyl cis-trans isomerase FKBP7	51661	Q86U65; Q6V3B2; Q4ZG70; Q96DA4; Q9Y6B0	0.135386	8
60989	O75356	ENTPD5	0	Ectonucleoside triphosphate diphosphohydrolase 5	957	Q96RX0; A1L4C5; G3V4I0; A0A024R6D3	0.135081	46
16178	O15427	SLC16A3	0	Monocarboxylate transporter 4	9123	A0A024R8U1; Q2M1P8; B3KXG8	0.134786	7
18642	P07306	ASGR1	0	Asialoglycoprotein receptor 1	432	I3L1X1; Q6FGQ5	0.134736	21
63187	Q8IVB4	SLC9A9	0	Sodium/hydrogen exchanger 9	285195	Q5WA58; Q8NAB9; Q5JPI6; Q3LIC2; A6NMQ9	0.134598	59
32027	P49286	MTNR1B	0	Melatonin receptor type 1B	4544	-	0.134076	22
64517	Q9BY50	SEC11C	0	Signal peptidase complex catalytic subunit SEC11C	90701	B2RAA3; K7EJQ7	0.133884	31
25804	Q24JP5	TMEM132A	0	Transmembrane protein 132A	54972	Q9HCI9; Q9NWY0; Q86VZ8; Q9H8K3; Q86W97; Q69YU7	0.13309	6
10769	Q92685	ALG3	0	Dol-P-Man:Man(5)GlcNAc(2)-PP-Dol alpha-1,3-mannosyltransferase	10195	A8JZZ6; Q9BT71	0.133036	45
14736	Q86XA0	METTL23	0	Methyltransferase-like protein 23	124512	H9ZYJ0; Q8N712; A0A024R8M5; K7EK32	0.132592	28
8131	Q32P51	HNRNPA1L2	0	Heterogeneous nuclear ribonucleoprotein A1-like 2	144983	Q5TBS2; A0A024QZ98	0.13253	8
1314	Q8WXB1	METTL21A	0	Protein N-lysine methyltransferase METTL21A	151194	Q53RV0; H7BXH9; Q8N1Z9; Q96GH6	0.13242	18
10813	Q9H6U8	ALG9	0	Alpha-1,2-mannosyltransferase ALG9 {ECO:0000305}	79796	Q7Z4R4; Q6ZMD5; Q96PB9; Q96GS7; Q9H068	0.132366	49
17284	P18850	ATF6	0	Processed cyclic AMP-dependent transcription factor ATF-6 alpha	22926	Q5VW62; O15139; Q9UEC9; A8K383; Q6IPB5	0.132288	26
64468	Q86X19	TMEM17	0	Transmembrane protein 17	200728	Q53R98; Q53QP7	0.131613	4
30153	P48039	MTNR1A	0	Melatonin receptor type 1A	4543	A0AVC5; B0M0L2	0.131557	27
45574	Q9P003	CNIH4	0	Protein cornichon homolog 4	29097	A8K1Q8; Q9H0X8; B2R553; A6NLH6	0.131508	78
32045	Q9H173	SIL1	0	Nucleotide exchange factor SIL1	64374	D3DQC2; Q8N2L3	0.131051	13
19754	Q96RQ1	ERGIC2	0	Endoplasmic reticulum-Golgi intermediate compartment protein 2	51290	Q8N2Q9; A0A024RB08; Q9NZA3; Q53GY2; Q9BVV9; Q86TD3; A6NHH6	0.130735	34
64623	P46059	SLC15A1	0	Solute carrier family 15 member 1	6564	B2CQT6; Q5VW82	0.130721	13
66977	Q9BUU2	METTL22	0	Methyltransferase-like protein 22	79091	D3DUF2; Q6XYB4; Q9HA03; B2RD29	0.130034	19
45284	P07996	THBS1	0	Thrombospondin-1	7057	Q15667; Q59E99; B4E3J7; A8K6H4; B9EGH6	0.129952	60
16070	O15258	RER1	0	Protein RER1	11079	O95322; Q5T094	0.129888	75
21522	P16473	TSHR	0	Thyrotropin receptor	7253	A0PJU7; Q9UPH3; Q9P1V4; Q16503; Q96GT6; Q9ULA3; G3V2A9; F5GYU5; Q8TB90	0.129877	25
7921	Q86TM6	SYVN1	0	E3 ubiquitin-protein ligase synoviolin	84447	Q96PK3; Q8N6E8; Q8N3K3; Q96JL5	0.12977	88
68189	Q9UBM1	PEMT	0	Phosphatidylethanolamine N-methyltransferase {ECO:0000255|HAMAP-Rule:MF_03216}	10400	Q9Y6V9; Q9BW86; A8MZ66; Q86VL3; Q6IAQ5; Q9UHY6; D3DXC3; B4DY41	0.129688	145
15740	Q9HD20	ATP13A1	0	Manganese-transporting ATPase 13A1	57130	Q6NT90; Q6ZMG7; A0A024R7N2; Q9H6C6; B3KTA7; B3KPJ2	0.129637	96
16233	Q8TBM8	DNAJB14	0	DnaJ homolog subfamily B member 14 {ECO:0000312|HGNC:HGNC:25881}	79982	Q86TA7; Q86TM0; Q9GZU9; Q6UXN1; A0A024RDI9; A0A087WWX2; Q7Z3P0	0.129519	41
16360	Q969N2	PIGT	0	GPI transamidase component PIG-T	51604	Q9UJG6; Q7Z3N7; B7Z1N3; G8JLF5; E1P622; B2RND5; Q9BQY7; F6W983; B7Z7I8; Q2NL69; Q9BQY8; Q9Y2Z5; B7Z3N1	0.129234	28
60496	O43493	TGOLN2	0	Trans-Golgi network integral membrane protein 2	10618	Q96QL2; O43501; O43500; D6W5K3; Q8N6T8; F8W8W7; Q53G68; Q6MZV1; J3KQ45; O43492; F8WBK2; O15282; O43499; B2R686; Q53GV2; Q92760; B8ZZ88; Q6ZTM7	0.129043	29
20206	Q9NTI2	ATP8A2	0	Phospholipid-transporting ATPase IB	51761	Q6ZSP3; Q9NYM3; Q9NPU6; Q9H527; Q6ZU25; Q9NTL2	0.128883	66
29135	P01130	LDLR	0	Low-density lipoprotein receptor	3949	B4DR00; Q59FQ1; Q9UDH7; H0YNT7; B4DII3; B4DTQ3; Q53ZD9; B4DJZ8; H0YLU8; A0A024R7D5; C0JYY8	0.128851	23
47658	O75844	ZMPSTE24	0	CAAX prenyl protease 1 homolog	10269	B3KQI7; Q9UBQ2; D3DPU7; Q8NDZ8	0.128815	106
19260	Q9H4A5	GOLPH3L	0	Golgi phosphoprotein 3-like	55204	B1AN09; B7Z6N3; Q9NVK0	0.128771	63
64306	Q13087	PDIA2	0	Protein disulfide-isomerase A2	64714	Q9BW95; Q2WGM4; Q4TT67; Q96KJ6; Q6B010; A6ZJ64; B4DI27	0.128346	27
19335	Q99720	SIGMAR1	0	Sigma non-opioid intracellular receptor 1	10280	D3DRM7; Q2TSD1; B4DR71; Q8N7H3; Q7Z653; O00725; Q53GN2; Q153Z1; Q0Z9W6; O00673; A2A3U5; Q9NYX0	0.128314	90
16318	P98194	ATP2C1	0	Calcium-transporting ATPase type 2C member 1	27032	G3XAH8; Q8N6V1; O76005; B4E2Q0; B2RAT7; Q8NCJ7; G8JLN9; Q86V73; B4E295; B4DSW3; Q86V72; B7Z3X9	0.127753	155
51456	Q96SL4	GPX7	0	Glutathione peroxidase 7	2882	O95337; Q5T501	0.127601	28
15931	Q9Y3E0	GOLT1B	0	Vesicle transport protein GOT1B	51026	Q54A40; B2R4R4; Q6I9W6; Q9P1R9	0.127499	22
14219	P04114	APOB	0	Apolipoprotein B-100	338	Q13786; O00502; Q53QC8; Q9UMN0; Q7Z600; Q4ZG63; Q13787; Q13779; Q13785; P78481; P78479; Q59HB3; Q7Z7Q0; Q13788; P78480	0.127299	42
45142	Q7Z624	CAMKMT	0	Calmodulin-lysine N-methyltransferase	79823	D6W5A4; Q8N6P5; Q9H5G8; Q53SS6; Q4ZG15	0.127142	16
69344	Q5VZV1	METTL21C	0	Protein-lysine methyltransferase METTL21C	196541	-	0.127061	16
54981	Q96C86	DCPS	0	m7GpppX diphosphatase	28960	Q9Y2S5; Q8NHL8	0.126787	41
16509	P40616	ARL1	0	ADP-ribosylation factor-like protein 1	400	B4DZG7; B4DWW1; P80417; Q53XB1	0.126768	116
7111	P33121	ACSL1	0	Long-chain-fatty-acid--CoA ligase 1	2180	A8K9T3; E7EPM6; P41215; Q8N8V7; E7EQJ5; B4E0R0; Q8TA99; B7Z3Z9; B7Z452; D3DP57	0.126521	32
46942	P21549	AGXT	0	Serine--pyruvate aminotransferase	189	Q53QU6	0.126491	25
19405	O14662	STX16	0	Syntaxin-16	8675	Q5XKI6; Q9UIX5; A6NK32; O60517; E1P5M0; B4DJX9; A6NN69; Q5W084; Q5W087; Q5W086; A8MPP0; E1P607; Q9H0Z0; Q9H1T7; Q9H1T8; B7ZBN3; O14663; O14661; B7ZBN1; Q6GMS8; B7ZBN2	0.126354	156
35741	Q6UXS9	CASP12	0	Inactive caspase-12	100506742	D6RBN7	0.126297	8
15837	P49755	TMED10	0	Transmembrane emp24 domain-containing protein 10	10972	Q15602; Q86TC2; Q86TS5; A0A024R6I3; Q16536; B2R605	0.126291	109
68959	Q9H2D1	SLC25A32	0	Mitochondrial folate transporter/carrier	81034	A0A024R9D0; Q96JZ6; Q96SU7	0.126022	32
18797	O43681	ASNA1	0	ATPase ASNA1 {ECO:0000255|HAMAP-Rule:MF_03112}	439	A8K740; Q53FC6; A6NHP8; Q92849	0.12582	124
35112	O75460	ERN1	0	Serine/threonine-protein kinase/endoribonuclease IRE1 {ECO:0000305}	2081	A1L457; Q59EE2; A8MXS7; A8K8N8	0.125703	26
66083	Q9UK17	KCND3	0	Potassium voltage-gated channel subfamily D member 3	3752	O60577; O60576; A0A024R0C6; Q14D71; Q5T0M0; Q9UH86; Q9UH85; Q9UK16	0.125674	32
63249	Q96BW1	UPRT	0	Uracil phosphoribosyltransferase homolog	139596	Q68DN0; Q96MW2; Q5JRL1; Q5JRL3; A8KAF9	0.125595	34
69814	Q2MV58	TCTN1	0	Tectonic-1	79600	B4DIB9; Q96N72; A8MX11; Q8NAE9; Q6UXW2; Q9H798; Q49A60; Q6P5X1; A8MW34; B7Z7A7	0.125474	5
5473	Q6FHT8; Q15363	TMED2	0	Transmembrane emp24 domain-containing protein 2	10959	-	0.12547	102
62339	Q9NQW1	SEC31B	0	Protein transport protein Sec31B	25956	Q6MZS3; Q86UF0; B7ZM75; Q9Y4Q8	0.125402	44
46680	O95749	GGPS1	0	Geranylgeranyl pyrophosphate synthase	9453	A0A024R3W4; Q6NW19; A8MVQ8; Q5T2C8	0.125383	120
15646	O15260	SURF4	0	Surfeit locus protein 4	6836	B7Z6A4; O60923; Q5T8U6; Q9UNZ1; Q9UNZ0; B7Z1G8	0.12533	97
16277	Q9P0V3	SH3BP4	0	SH3 domain-binding protein 4	23677	Q53QD0; Q309A3; Q53TD1; O95082	0.125262	35
26870	Q96EQ0	SGTB	0	Small glutamine-rich tetratricopeptide repeat-containing protein beta	54557	-	0.125245	59
19139	O95249	GOSR1	0	Golgi SNAP receptor complex member 1	9527	J3KST5; O75392; E9PCW1	0.124978	245
24138	Q14697	GANAB	0	Neutral alpha-glucosidase AB	23193	F5H6X6; B4DZ53; V9HWJ0; B4DIW2; Q8WTS9; A6NC20; Q9P0X0; B4DSM6; E9PKU7	0.124929	130
20775	Q9Y5U4	INSIG2	0	Insulin-induced gene 2 protein	51141	B4DQ23; Q8TBI8; A0A024RAI2; A8K5W8	0.124749	36
7736	Q2TAZ0	ATG2A	0	Autophagy-related protein 2 homolog A	23130	Q14DM2; Q8TAI8; O43154; Q8IVY5; Q6ZTV2; Q96HH7; Q7Z6K8	0.124629	314
16524	Q96TC7	RMDN3	0	Regulator of microtubule dynamics protein 3	55177	Q9H6G1; Q6ZWE9; Q96H23; A9UMZ9; Q9NVQ6; A0A024R9P6; B3KRR3; Q96SD6	0.124407	25
69430	Q14249	ENDOG	0	Endonuclease G, mitochondrial	2021	Q5T281; Q9BSP2; E5KNL5	0.124222	20
1481	P01023	A2M	0	Alpha-2-macroglobulin	2	Q6PN97; Q59F47; Q68DN2; Q13677; Q6PIY3; Q5QTS0	0.124102	146
62510	Q969Q5	RAB24	0	Ras-related protein Rab-24	53917	Q7Z4Z7; A0A024R7N9	0.124097	166
14664	Q9Y283	INVS	0	Inversin	27130	Q5W0T6; Q8IVX8; A2A2Y2; Q2NKL0; Q9BRB9; Q9Y498; A0A024R153; Q2M1I4; Q9Y488	0.124075	86
13686	Q5MNZ9	WIPI1	0	WD repeat domain phosphoinositide-interacting protein 1	55062	G5EA37; Q8IXM5; Q9NWF8	0.12405	157
20480	Q96DT6	ATG4C	0	Cysteine protease ATG4C	84938	Q96K04; A6NLR8; D3DQ58	0.124023	327
546	P30466; P01889	HLA-B	0	HLA class I histocompatibility antigen, B-7 alpha chain	3106	P30479; P30475; P18465; P30498; Q95365; P18464; P30492; P30493; P30490; P30491; Q9TQH7; P30495; Q9MYC7; Q29940; Q9GJ23; Q29681; Q9BCM6; Q29861; Q31610; Q9GIX1; Q31612; Q31613; P30464; P18463; P30461; P30460; S6AU73; Q9TP37; Q5SRJ2; P30685; P30462; Q5JP37; Q9TP95; P03989; Q29638; Q29718; P30488; P10319; Q29854; P30481; P30480; P30483; P30485; P30484; P30487; P30486; Q29836; Q29845; Q04826; O62897;…	0.123912	48
11765	Q9UKV5	AMFR	0	E3 ubiquitin-protein ligase AMFR	267	A0A024R6R5; P26442; Q8IZ70	0.123823	114
69603	Q96EK9	KTI12	0	Protein KTI12 homolog	112970	-	0.12362	40
51539	Q96AZ1	EEF1AKMT3	0	EEF1A lysine methyltransferase 3 {ECO:0000312|HGNC:HGNC:24936}	25895	Q9Y3W2; Q9H749	0.123613	55

## Sheet: (h) Entry points no furin top
S3 Table (h):	Top scoring proteins associated with the entry points set (excluding furin). Seed equal to 1 means that the given protein was used as seed, whereas equal to 0 means the opposite.
	Degree is the number of interactions in which the protein is involved.
BIANA ID	UniProt ID	Gene Symbol	Seed	Description	Gene ID	Equivalent Entries	GUILD Score	Degree
17588	P11021	HSPA5	1	Endoplasmic reticulum chaperone BiP {ECO:0000305}	3309	Q9NPF1; B0QZ61; V9HWB4; Q9UK02; Q2EF78	1	562
4848	Q9BYF1	ACE2	1	Processed angiotensin-converting enzyme 2	59272	Q9NRA7; Q6UWP0; Q86WT0; C7ECU1; Q9UFZ6	0.979129	4
15657	P35613	BSG	1	Basigin	682	Q7Z796; A6NJW1; D3YLG5; Q8IZL7; Q54A51	0.948737	51
60896	O15393	TMPRSS2	1	Transmembrane protease serine 2 non-catalytic chain	7113	Q9BXX1; A8K6Z8; B2R8E5; F8WES1; D3DSJ2; B7Z459; Q6GTK7	0.923968	1
63864	P12872	MLN	0	Motilin-associated peptide	4295	Q2M1L2; J3KN51; Q6NSY7; Q5T975; B7ZLR7; E9PDN2	0.836357	1
68411	P30990	NTS	0	Neurotensin/neuromedin N	4922	Q6FH20	0.583735	9
65928	Q9UBU3	GHRL	0	Appetite-regulating hormone	51738	Q9H3R3; Q86YP8; Q8TAT9; A8DN30; A8CF38; A8CF42; A8CF34; A8DN29	0.564449	11
17324	Q02643	GHRHR	0	Growth hormone-releasing hormone receptor	2692	Q99863	0.472477	3
64363	O43193	MLNR	0	Motilin receptor	2862	-	0.398978	4
60843	Q2KHT4	GSG1	0	Germ cell-specific gene 1 protein	83445	G3XAB9; Q8N4M3; Q96SI6; Q9BUY4; F1T0A0; F1T0A1; Q8NBS0; Q8NBR4; Q96LP9; Q8NBT1	0.375036	5
62652	Q9NRJ5	PAPOLB	0	Poly(A) polymerase beta	56903	Q75LH1; Q8NE14; A4D1Z6	0.361286	5
17325	P01286	GHRH	0	Somatoliberin	2691	Q5JYR1; Q4KN10	0.344267	3
68207	Q969V1	MCHR2	0	Melanin-concentrating hormone receptor 2	84539	B3KVW4; Q5VTV7; Q9BXA8; Q6Q377; E1P5D7	0.300741	1
65946	Q8N807	PDILT	0	Protein disulfide-isomerase-like protein of the testis	204474	Q8IVQ5	0.280753	3
1194	P46098	HTR3A	0	5-hydroxytryptamine receptor 3A	3359	Q99918; B4E398; Q9BSZ9; Q7KZM7; B4DSY6; G5E986; O60854	0.280118	2
64485	Q8NBL1	POGLUT1	0	Protein O-glucosyltransferase 1 {ECO:0000305}	56983	Q53GJ4; Q8N2T1; B2RD13; B4DJ97	0.278259	4
60609	Q6ZUA9	MROH5	0	Maestro heat-like repeat family member 5	389690	Q6ZMW9	0.275211	1
46629	Q96G04	EEF2KMT	0	Protein-lysine N-methyltransferase EEF2KMT {ECO:0000305}	196483	Q96S85; D3DUF0; K7ES84	0.272582	7
15728	O15374	SLC16A4	0	Monocarboxylate transporter 5	9122	Q8WU09; Q5T612; E7EPY8; B4DPX7; A8K3V5; B2R9C9; G3V175; B4DJ67	0.260056	2
17323	Q92847	GHSR	0	Growth hormone secretagogue receptor type 1	2693	Q96RJ7; Q14D12; Q6ISR8; Q92848	0.249639	1
68734	Q5HYA8	TMEM67	0	Meckelin	91147	Q3ZCX3; G5E9H2; Q7Z5T8; B3KRU5; B3KT47; Q8IZ06	0.234046	5
64555	P09848	LCT	0	Lactase-phlorizin hydrolase	3938	Q4ZG58	0.228623	3
61214	Q6NUP7	PPP4R4	0	Serine/threonine-protein phosphatase 4 regulatory subunit 4	57718	Q9BUF8; Q9HCF0	0.224733	3
58584	Q9BPU6	DPYSL5	0	Dihydropyrimidinase-related protein 5	56896	Q8TCL6; Q9NQC4; Q9NRY9	0.217276	11
58640	P00451	F8	0	Factor VIIIa heavy chain, 200 kDa isoform	2157	Q14286; Q5HY69	0.215173	19
35653	Q0P6H9	TMEM62	0	Transmembrane protein 62	80021	Q6I9Y5; Q9H5J6	0.209919	7
15687	Q96KC8	DNAJC1	0	DnaJ homolog subfamily C member 1	64215	B0YIZ8; Q5VX89; Q9H6B8	0.207516	11
16178	O15427	SLC16A3	0	Monocarboxylate transporter 4	9123	A0A024R8U1; Q2M1P8; B3KXG8	0.203224	7
5642	Q30201	HFE	0	Hereditary hemochromatosis protein	3077	O75929; Q9HC83; F8W7W8; B4DV50; Q9HC70; Q96KU5; Q9HC68; Q9HC64; Q17RT0; Q96KU6; O75931; O75930; Q96KU8; B2CKL0; Q96KU7	0.199901	8
593	P10321	HLA-C	0	HLA class I histocompatibility antigen, Cw-7 alpha chain	3107	Q6R739; Q95463; P30499; O19617; Q29865; Q29963; Q29867; Q29960; P30508; Q29990; Q29652; Q29631; Q9TQP9; P30501; Q95603; O78061; P30504; P30505; Q9MY31; Q95604; P04222; O78083; Q9TNN7; Q95HC2; P30510; Q07000	0.199203	30
68696	Q19AV6	ZSWIM7	0	Zinc finger SWIM domain-containing protein 7	125150	A0A024RD64	0.199006	8
46337	P11686	SFTPC	0	Pulmonary surfactant-associated protein C	6440	B2RE00; A6XNE4; E9PGX3; Q7Z5D0; P11687; Q12793	0.195045	14
68966	Q16549	PCSK7	0	Proprotein convertase subtilisin/kexin type 7	9159	B0YJ60; Q9UL57; Q3C1X1; Q96FK8; Q53GM4	0.193304	8
12280	P01019	AGT	0	Angiotensin 1-4	183	B0ZBE2; Q16358; Q16359; B2R5S1; Q96F91	0.191553	27
46270	Q6E0U4	DMKN	0	Dermokine	93099	C9IYI1; Q6E0U5; Q32W66; Q32W58; Q6UXC7; A3EZ79; C9J186; C9J5N8; C9J4P6; C9JCN1; Q9BSY6; C9JAL3; Q96EW8; Q32W63; Q32W62; Q32W65; Q32W64; Q32W67; A3EZ83; A3EZ82; A3EZ81; A3EZ80; A3EZ84	0.190921	3
16481	Q96DZ1	ERLEC1	0	Endoplasmic reticulum lectin 1	27248	V9HWD3; Q9UQL4; B2RDB4; Q9NUY7; O95901; B5MC72; Q6UWN7	0.190376	25
64468	Q86X19	TMEM17	0	Transmembrane protein 17	200728	Q53R98; Q53QP7	0.190154	4
6627	P01266	TG	0	Thyroglobulin {ECO:0000305}	7038	Q15593; O43899; Q9UMZ0; Q9NYR1; Q15948; Q9UNY3; Q9NYR2; O15274	0.185809	12
9021	Q5BKT4	ALG10	0	Dol-P-Glc:Glc(2)Man(9)GlcNAc(2)-PP-Dol alpha-1,2-glucosyltransferase	84920	Q96DU0; Q96SM6; Q6NS98	0.18573	32
108497	Q9H720	CWH43	0	PGAP2-interacting protein	80157	B2RPD7	0.185642	30
7131	P04275	VWF	0	von Willebrand antigen 2	7450	Q8TCE8; Q99806	0.183683	25
69814	Q2MV58	TCTN1	0	Tectonic-1	79600	B4DIB9; Q96N72; A8MX11; Q8NAE9; Q6UXW2; Q9H798; Q49A60; Q6P5X1; A8MW34; B7Z7A7	0.182938	5
62048	Q9NZJ5	EIF2AK3	0	Eukaryotic translation initiation factor 2-alpha kinase 3	9451	A0AVH1; A0AVH2; O95846; B3KY45; Q53SB1; B2RCU9; Q53QY0	0.181639	11
30422	Q96DA6	DNAJC19	0	Mitochondrial import inner membrane translocase subunit TIM14	131118	C9JBV1; B2R4B1	0.180996	10
10804	Q9BVK2	ALG8	0	Probable dolichyl pyrophosphate Glc1Man9GlcNAc2 alpha-1,3-glucosyltransferase	79053	O60860; A6NDW6; A0A024R5K5	0.180862	42
18726	Q9NXB0	MKS1	0	Meckel syndrome type 1 protein	54903	B7WNX4; Q96G13; F5H885; Q284T0	0.180561	38
16232	Q9UBS3	DNAJB9	0	ER-resident protein ERdj4 {ECO:0000303|PubMed:18400946}	4189	Q6FIF1	0.180317	22
5931	Q13438	OS9	0	Protein OS-9	10956	Q6IBL2; B4E1I6; Q9BW99; Q8IZ58; A6NLB2; E7EW91; G3XA88; E7ENT8; A6NDD1; A6NFR7; B4DPX1; F8VUH2; O00579; A8K5Q9; B4DE28	0.18006	57
74782	Q6UWH6	TEX261	0	Protein TEX261	113419	D6W5G9; A1A587; Q8WUJ5	0.178964	14
66275	Q8IXQ9	ETFBKMT	0	Electron transfer flavoprotein beta subunit lysine methyltransferase {ECO:0000303|PubMed:25416781}	254013	D3DUW3	0.178077	9
65039	P11150	LIPC	0	Hepatic triacylglycerol lipase	3990	A6H8L5; A8K9B6; Q99465; A2RUB4; P78529; O43571	0.177447	29
21251	O14967	CLGN	0	Calmegin	1047	B3KS90; D3DNY8; B4DXV8	0.177431	15
69939	O95665	NTSR2	0	Neurotensin receptor type 2	23620	Q8IY58; Q57Z87; Q8TBH6; Q53QQ5	0.177382	1
8144	Q99965	ADAM2	0	Disintegrin and metalloproteinase domain-containing protein 2	2515	P78326; Q9UQQ8; B4DWY7	0.177135	4
10788	Q9Y672	ALG6	0	Dolichyl pyrophosphate Man9GlcNAc2 alpha-1,3-glucosyltransferase	29929	Q9H3I0; A2A2G4; Q5SXR9; B3KMU2	0.177112	54
21130	Q9Y680	FKBP7	0	Peptidyl-prolyl cis-trans isomerase FKBP7	51661	Q86U65; Q6V3B2; Q4ZG70; Q96DA4; Q9Y6B0	0.176782	8
10777	Q9Y673	ALG5	0	Dolichyl-phosphate beta-glucosyltransferase	29880	Q5TBA6; B4DR37	0.173398	48
18642	P07306	ASGR1	0	Asialoglycoprotein receptor 1	432	I3L1X1; Q6FGQ5	0.173163	21
66141	Q13454	TUSC3	0	Tumor suppressor candidate 3	7991	Q14912; Q14911; Q96FW0; D6RIY7; D3DSP2; A8MSM0	0.172988	65
8131	Q32P51	HNRNPA1L2	0	Heterogeneous nuclear ribonucleoprotein A1-like 2	144983	Q5TBS2; A0A024QZ98	0.172551	8
31616	Q9UKA2	FBXL4	0	F-box/LRR-repeat protein 4	26235	E1P530; B2R7Q5; Q5BJH0; Q9UJU0; O95919	0.17211	5
70040	Q9UKY4	POMT2	0	Protein O-mannosyl-transferase 2	29954	Q9NSG6; Q9P1W0; Q9P1W2	0.172077	60
25804	Q24JP5	TMEM132A	0	Transmembrane protein 132A	54972	Q9HCI9; Q9NWY0; Q86VZ8; Q9H8K3; Q86W97; Q69YU7	0.171849	6
17284	P18850	ATF6	0	Processed cyclic AMP-dependent transcription factor ATF-6 alpha	22926	Q5VW62; O15139; Q9UEC9; A8K383; Q6IPB5	0.17166	26
9781	Q8N157	AHI1	0	Jouberin	54806	Q6P098; Q6PIT6; Q9H0H2; Q8NER0; Q504T3; Q5TCP9; E1P584; Q8NDX0; Q4FD35	0.170359	37
1314	Q8WXB1	METTL21A	0	Protein N-lysine methyltransferase METTL21A	151194	Q53RV0; H7BXH9; Q8N1Z9; Q96GH6	0.170135	18
60989	O75356	ENTPD5	0	Ectonucleoside triphosphate diphosphohydrolase 5	957	Q96RX0; A1L4C5; G3V4I0; A0A024R6D3	0.169922	46
23762	Q9BPU9	B9D2	0	B9 domain-containing protein 2	80776	-	0.169325	11
64517	Q9BY50	SEC11C	0	Signal peptidase complex catalytic subunit SEC11C	90701	B2RAA3; K7EJQ7	0.169194	31
63187	Q8IVB4	SLC9A9	0	Sodium/hydrogen exchanger 9	285195	Q5WA58; Q8NAB9; Q5JPI6; Q3LIC2; A6NMQ9	0.168392	59
10769	Q92685	ALG3	0	Dol-P-Man:Man(5)GlcNAc(2)-PP-Dol alpha-1,3-mannosyltransferase	10195	A8JZZ6; Q9BT71	0.168198	45
32027	P49286	MTNR1B	0	Melatonin receptor type 1B	4544	-	0.167947	22
32045	Q9H173	SIL1	0	Nucleotide exchange factor SIL1	64374	D3DQC2; Q8N2L3	0.167922	13
10813	Q9H6U8	ALG9	0	Alpha-1,2-mannosyltransferase ALG9 {ECO:0000305}	79796	Q7Z4R4; Q6ZMD5; Q96PB9; Q96GS7; Q9H068	0.166753	49
6688	Q6ICB0	DESI1	0	Desumoylating isopeptidase 1	27351	-	0.166667	24
14736	Q86XA0	METTL23	0	Methyltransferase-like protein 23	124512	H9ZYJ0; Q8N712; A0A024R8M5; K7EK32	0.166214	28
67336	Q9UKI3	VPREB3	0	Pre-B lymphocyte protein 3	29802	B2R587	0.165505	1
31048	Q9P2K1	CC2D2A	0	Coiled-coil and C2 domain-containing protein 2A	57545	A6ND97; D6RB72; B3FW08; E7EP21; Q9H8A7; E9PEV5; Q3SYP3	0.165221	8
64623	P46059	SLC15A1	0	Solute carrier family 15 member 1	6564	B2CQT6; Q5VW82	0.16489	13
45574	Q9P003	CNIH4	0	Protein cornichon homolog 4	29097	A8K1Q8; Q9H0X8; B2R553; A6NLH6	0.1636	78
19754	Q96RQ1	ERGIC2	0	Endoplasmic reticulum-Golgi intermediate compartment protein 2	51290	Q8N2Q9; A0A024RB08; Q9NZA3; Q53GY2; Q9BVV9; Q86TD3; A6NHH6	0.163481	34
21522	P16473	TSHR	0	Thyrotropin receptor	7253	A0PJU7; Q9UPH3; Q9P1V4; Q16503; Q96GT6; Q9ULA3; G3V2A9; F5GYU5; Q8TB90	0.162703	25
30153	P48039	MTNR1A	0	Melatonin receptor type 1A	4543	A0AVC5; B0M0L2	0.162542	27
69092	P51811	XK	0	Membrane transport protein XK	7504	Q4TTN6; Q8IUK6; Q9UC77	0.161826	5
16360	Q969N2	PIGT	0	GPI transamidase component PIG-T	51604	Q9UJG6; Q7Z3N7; B7Z1N3; G8JLF5; E1P622; B2RND5; Q9BQY7; F6W983; B7Z7I8; Q2NL69; Q9BQY8; Q9Y2Z5; B7Z3N1	0.161036	28
7921	Q86TM6	SYVN1	0	E3 ubiquitin-protein ligase synoviolin	84447	Q96PK3; Q8N6E8; Q8N3K3; Q96JL5	0.160804	88
16233	Q8TBM8	DNAJB14	0	DnaJ homolog subfamily B member 14 {ECO:0000312|HGNC:HGNC:25881}	79982	Q86TA7; Q86TM0; Q9GZU9; Q6UXN1; A0A024RDI9; A0A087WWX2; Q7Z3P0	0.160797	41
69344	Q5VZV1	METTL21C	0	Protein-lysine methyltransferase METTL21C	196541	-	0.160781	16
51244	P25024	CXCR1	0	C-X-C chemokine receptor type 1	3577	Q2YEG4; Q2YEG5; Q2YEG7; Q9P2U0; Q9P2T8; Q2YEF8; Q2YEG8; Q9P2T9; Q9P2U2; Q6IN95; Q53R18; Q9P2U1; B2R6Q3; Q8N6T6	0.16069	23
16070	O15258	RER1	0	Protein RER1	11079	O95322; Q5T094	0.160477	75
35741	Q6UXS9	CASP12	0	Inactive caspase-12	100506742	D6RBN7	0.160284	8
15740	Q9HD20	ATP13A1	0	Manganese-transporting ATPase 13A1	57130	Q6NT90; Q6ZMG7; A0A024R7N2; Q9H6C6; B3KTA7; B3KPJ2	0.159815	96
66977	Q9BUU2	METTL22	0	Methyltransferase-like protein 22	79091	D3DUF2; Q6XYB4; Q9HA03; B2RD29	0.15976	19
68189	Q9UBM1	PEMT	0	Phosphatidylethanolamine N-methyltransferase {ECO:0000255|HAMAP-Rule:MF_03216}	10400	Q9Y6V9; Q9BW86; A8MZ66; Q86VL3; Q6IAQ5; Q9UHY6; D3DXC3; B4DY41	0.158872	145
19260	Q9H4A5	GOLPH3L	0	Golgi phosphoprotein 3-like	55204	B1AN09; B7Z6N3; Q9NVK0	0.158583	63
47658	O75844	ZMPSTE24	0	CAAX prenyl protease 1 homolog	10269	B3KQI7; Q9UBQ2; D3DPU7; Q8NDZ8	0.158139	106
45142	Q7Z624	CAMKMT	0	Calmodulin-lysine N-methyltransferase	79823	D6W5A4; Q8N6P5; Q9H5G8; Q53SS6; Q4ZG15	0.158093	16
15931	Q9Y3E0	GOLT1B	0	Vesicle transport protein GOT1B	51026	Q54A40; B2R4R4; Q6I9W6; Q9P1R9	0.157886	22
20206	Q9NTI2	ATP8A2	0	Phospholipid-transporting ATPase IB	51761	Q6ZSP3; Q9NYM3; Q9NPU6; Q9H527; Q6ZU25; Q9NTL2	0.157871	66
19335	Q99720	SIGMAR1	0	Sigma non-opioid intracellular receptor 1	10280	D3DRM7; Q2TSD1; B4DR71; Q8N7H3; Q7Z653; O00725; Q53GN2; Q153Z1; Q0Z9W6; O00673; A2A3U5; Q9NYX0	0.157017	90
51456	Q96SL4	GPX7	0	Glutathione peroxidase 7	2882	O95337; Q5T501	0.156629	28
29135	P01130	LDLR	0	Low-density lipoprotein receptor	3949	B4DR00; Q59FQ1; Q9UDH7; H0YNT7; B4DII3; B4DTQ3; Q53ZD9; B4DJZ8; H0YLU8; A0A024R7D5; C0JYY8	0.156619	23
54981	Q96C86	DCPS	0	m7GpppX diphosphatase	28960	Q9Y2S5; Q8NHL8	0.156459	41
64306	Q13087	PDIA2	0	Protein disulfide-isomerase A2	64714	Q9BW95; Q2WGM4; Q4TT67; Q96KJ6; Q6B010; A6ZJ64; B4DI27	0.156189	27
63893	Q8N4P2	TTC30B	0	Tetratricopeptide repeat protein 30B	150737	Q63HQ1; Q96NE6	0.156055	2
16318	P98194	ATP2C1	0	Calcium-transporting ATPase type 2C member 1	27032	G3XAH8; Q8N6V1; O76005; B4E2Q0; B2RAT7; Q8NCJ7; G8JLN9; Q86V73; B4E295; B4DSW3; Q86V72; B7Z3X9	0.155726	155
16277	Q9P0V3	SH3BP4	0	SH3 domain-binding protein 4	23677	Q53QD0; Q309A3; Q53TD1; O95082	0.154681	35
35112	O75460	ERN1	0	Serine/threonine-protein kinase/endoribonuclease IRE1 {ECO:0000305}	2081	A1L457; Q59EE2; A8MXS7; A8K8N8	0.154588	26
46942	P21549	AGXT	0	Serine--pyruvate aminotransferase	189	Q53QU6	0.154381	25
68959	Q9H2D1	SLC25A32	0	Mitochondrial folate transporter/carrier	81034	A0A024R9D0; Q96JZ6; Q96SU7	0.154368	32
14219	P04114	APOB	0	Apolipoprotein B-100	338	Q13786; O00502; Q53QC8; Q9UMN0; Q7Z600; Q4ZG63; Q13787; Q13779; Q13785; P78481; P78479; Q59HB3; Q7Z7Q0; Q13788; P78480	0.154302	42
16509	P40616	ARL1	0	ADP-ribosylation factor-like protein 1	400	B4DZG7; B4DWW1; P80417; Q53XB1	0.153804	116
66083	Q9UK17	KCND3	0	Potassium voltage-gated channel subfamily D member 3	3752	O60577; O60576; A0A024R0C6; Q14D71; Q5T0M0; Q9UH86; Q9UH85; Q9UK16	0.153773	32
7111	P33121	ACSL1	0	Long-chain-fatty-acid--CoA ligase 1	2180	A8K9T3; E7EPM6; P41215; Q8N8V7; E7EQJ5; B4E0R0; Q8TA99; B7Z3Z9; B7Z452; D3DP57	0.15294	32
19405	O14662	STX16	0	Syntaxin-16	8675	Q5XKI6; Q9UIX5; A6NK32; O60517; E1P5M0; B4DJX9; A6NN69; Q5W084; Q5W087; Q5W086; A8MPP0; E1P607; Q9H0Z0; Q9H1T7; Q9H1T8; B7ZBN3; O14663; O14661; B7ZBN1; Q6GMS8; B7ZBN2	0.152616	156
15837	P49755	TMED10	0	Transmembrane emp24 domain-containing protein 10	10972	Q15602; Q86TC2; Q86TS5; A0A024R6I3; Q16536; B2R605	0.152545	109
5811	Q9UBV2	SEL1L	0	Protein sel-1 homolog 1	6400	Q9P1T9; Q6UWT6; Q3ZCU6; Q9UHK7	0.152426	38
26870	Q96EQ0	SGTB	0	Small glutamine-rich tetratricopeptide repeat-containing protein beta	54557	-	0.152414	59
16524	Q96TC7	RMDN3	0	Regulator of microtubule dynamics protein 3	55177	Q9H6G1; Q6ZWE9; Q96H23; A9UMZ9; Q9NVQ6; A0A024R9P6; B3KRR3; Q96SD6	0.152413	25
46478	O94868	FCHSD2	0	F-BAR and double SH3 domains protein 2	9873	Q8WVM2; Q96FV7; B4DNI3; Q9UF77; Q7L8J9	0.152343	32
18797	O43681	ASNA1	0	ATPase ASNA1 {ECO:0000255|HAMAP-Rule:MF_03112}	439	A8K740; Q53FC6; A6NHP8; Q92849	0.15209	124
69430	Q14249	ENDOG	0	Endonuclease G, mitochondrial	2021	Q5T281; Q9BSP2; E5KNL5	0.151843	20
63249	Q96BW1	UPRT	0	Uracil phosphoribosyltransferase homolog	139596	Q68DN0; Q96MW2; Q5JRL1; Q5JRL3; A8KAF9	0.151622	34
62339	Q9NQW1	SEC31B	0	Protein transport protein Sec31B	25956	Q6MZS3; Q86UF0; B7ZM75; Q9Y4Q8	0.151551	44
64915	P41968	MC3R	0	Melanocortin receptor 3	4159	Q4KN27; Q9H517	0.151451	6
66048	P33032	MC5R	0	Melanocortin receptor 5	4161	Q502V1; B0YJ34	0.151451	6
5473	Q6FHT8; Q15363	TMED2	0	Transmembrane emp24 domain-containing protein 2	10959	-	0.151275	102
46680	O95749	GGPS1	0	Geranylgeranyl pyrophosphate synthase	9453	A0A024R3W4; Q6NW19; A8MVQ8; Q5T2C8	0.151028	120
20775	Q9Y5U4	INSIG2	0	Insulin-induced gene 2 protein	51141	B4DQ23; Q8TBI8; A0A024RAI2; A8K5W8	0.151015	36
24138	Q14697	GANAB	0	Neutral alpha-glucosidase AB	23193	F5H6X6; B4DZ53; V9HWJ0; B4DIW2; Q8WTS9; A6NC20; Q9P0X0; B4DSM6; E9PKU7	0.15069	130
546	P30466; P01889	HLA-B	0	HLA class I histocompatibility antigen, B-7 alpha chain	3106	P30479; P30475; P18465; P30498; Q95365; P18464; P30492; P30493; P30490; P30491; Q9TQH7; P30495; Q9MYC7; Q29940; Q9GJ23; Q29681; Q9BCM6; Q29861; Q31610; Q9GIX1; Q31612; Q31613; P30464; P18463; P30461; P30460; S6AU73; Q9TP37; Q5SRJ2; P30685; P30462; Q5JP37; Q9TP95; P03989; Q29638; Q29718; P30488; P10319; Q29854; P30481; P30480; P30483; P30485; P30484; P30487; P30486; Q29836; Q29845; Q04826; O62897;…	0.15061	48
19139	O95249	GOSR1	0	Golgi SNAP receptor complex member 1	9527	J3KST5; O75392; E9PCW1	0.150221	245
51067	Q9H2S6	TNMD	0	Tenomodulin	64102	Q9UJG0; Q9HBX0	0.149688	1
15646	O15260	SURF4	0	Surfeit locus protein 4	6836	B7Z6A4; O60923; Q5T8U6; Q9UNZ1; Q9UNZ0; B7Z1G8	0.149576	97
2177	A4D0W4; Q9UDR5	AASS	0	Alpha-aminoadipic semialdehyde synthase, mitochondrial	10157	O95462	0.149531	21
69603	Q96EK9	KTI12	0	Protein KTI12 homolog	112970	-	0.149438	40
51539	Q96AZ1	EEF1AKMT3	0	EEF1A lysine methyltransferase 3 {ECO:0000312|HGNC:HGNC:24936}	25895	Q9Y3W2; Q9H749	0.149405	55
60486	P42263	GRIA3	0	Glutamate receptor 3	2892	Q9P0H1; D3DTF1; Q9HDA2; Q9HDA1; Q9HDA0; Q4VXD6; Q4VXD5; Q5XKG2; Q17R51	0.149182	19
61864	O14772	FPGT	0	Fucose-1-phosphate guanylyltransferase	8790	A6NMH3; B4DRX2; Q8N5J7; B4E2Y7; E9PNQ2	0.148961	2
62510	Q969Q5	RAB24	0	Ras-related protein Rab-24	53917	Q7Z4Z7; A0A024R7N9	0.148929	166
69728	Q03426; B2RDU6	MVK	0	Mevalonate kinase	4598	F5H8H2; B7Z301	0.148607	46
12487	P48637	GSS	0	Glutathione synthetase	2937	B2R697; E1P5P9; V9HWJ1; B6F210; Q4TTD9	0.148557	47
13686	Q5MNZ9	WIPI1	0	WD repeat domain phosphoinositide-interacting protein 1	55062	G5EA37; Q8IXM5; Q9NWF8	0.148534	157
66719	O95568	METTL18	0	Histidine protein methyltransferase 1 homolog	92342	A0A024R8Y7; B2R9T5	0.148415	44
20758	Q8NHH9	ATL2	0	ARL-6-interacting protein 2	64225	B7Z1X2; Q9H5M7; B7Z7X8; Q8NHH8; Q4ZG30; Q7Z630	0.148234	52
7736	Q2TAZ0	ATG2A	0	Autophagy-related protein 2 homolog A	23130	Q14DM2; Q8TAI8; O43154; Q8IVY5; Q6ZTV2; Q96HH7; Q7Z6K8	0.148178	314
14664	Q9Y283	INVS	0	Inversin	27130	Q5W0T6; Q8IVX8; A2A2Y2; Q2NKL0; Q9BRB9; Q9Y498; A0A024R153; Q2M1I4; Q9Y488	0.148172	86
5568	O75143	ATG13	0	Autophagy-related protein 13	9776	Q53EN6; D3DQQ1; A8K0S6; Q9BRL3; Q9H8B0; E9PQZ8; D3DQQ2; B4DFI4	0.148049	183
20480	Q96DT6	ATG4C	0	Cysteine protease ATG4C	84938	Q96K04; A6NLR8; D3DQ58	0.148003	327
11765	Q9UKV5	AMFR	0	E3 ubiquitin-protein ligase AMFR	267	A0A024R6R5; P26442; Q8IZ70	0.147943	114
16151	Q9NXS2	QPCTL	0	Glutaminyl-peptide cyclotransferase-like protein	54814	Q96F74; Q53HE4	0.147879	21
24777	Q96RL7	VPS13A	0	Vacuolar protein sorting-associated protein 13A	23230	Q5JSX9; Q86YF8; Q9Y2J1; Q9H995; Q5JSY0; Q96S61; Q5VYR5; Q702P4; Q709D0	0.147553	85
14497	P41279	MAP3K8	0	Mitogen-activated protein kinase kinase kinase 8	1326	Q14275; Q9HC81; D3DRX1; Q5T855; A8K2Q5	0.147546	39
6782	Q9NUB1	ACSS1	0	Acetyl-coenzyme A synthetase 2-like, mitochondrial	84532	F8W7Y1; Q8IV99; Q1RMZ4; Q96JI1; Q5TF42; B3KXL2; Q9NU28; Q8N234; Q96JX6; F5H6F4; D3DW48; B4DJZ3	0.14686	118
15860	O94905	ERLIN2	0	SPFH domain-containing protein 2	11160	D3DSW0; Q86VS6; Q6NW21; Q86W49; B4DM38; A8K5S9; A0JLQ1	0.146736	77
7078	Q6PJI9	WDR59	0	GATOR complex protein WDR59 {ECO:0000305}	79726	Q9HA43; B3KRC3; Q71RE7; Q9BSW6; Q96PW5	0.146641	87
19562	Q9NT62	ATG3	0	Ubiquitin-like-conjugating enzyme ATG3	64422	Q6PKC5; Q9H6L9	0.146594	178
25292	Q9P2Y5	UVRAG	0	UV radiation resistance-associated gene protein	7405	O00392; B3KTC1	0.146358	384
6250	P10619	CTSA	0	Lysosomal protective protein 20 kDa chain	5476	Q9BW68; Q5JZH1; Q96KJ2; Q561W6; B2R798; B4E324; Q9BR08; X6R8A1; X6R5C5	0.146298	41
15457	Q8N6T3	ARFGAP1	0	ADP-ribosylation factor GTPase-activating protein 1	55738	Q9NSU3; Q96T02; E1P5I9; Q6PK71; Q9UIL0; Q9NVF6; B7Z3U0; B7ZBI3; E7EV62; Q96KC4; B7Z8H8; Q53F62	0.146156	96
19360	Q9NR46	SH3GLB2	0	Endophilin-B2	56904	Q8WY61; Q96JH9; A0A024R896; B7ZC38; A8MPS4; A6NC47	0.146123	411

## Sheet: (i) Interaction top scores
S3 Table (i):	Top scoring proteins associated with the interaction set. Seed equal to 1 means that the given protein was used as seed, whereas equal to 0 means the opposite.
	Degree is the number of interactions in which the protein is involved.
BIANA ID	UniProt ID	Gene Symbol	Seed	Description	Gene ID	Equivalent Entries	GUILD Score	Degree
14978	P13688	CEACAM1	1	Carcinoembryonic antigen-related cell adhesion molecule 1 {ECO:0000303|Ref.8}	634	Q15600; Q3KRG8; A8MY49; Q96CA7; Q16170; Q5UB49; A6NE38; Q7KYP5; Q13857; Q13854; O60430; Q13858; Q9UQV9; Q13860; Q15601; Q069I7; Q13859	1	23
43110	Q9H2X3	CLEC4M	1	C-type lectin domain family 4 member M	10332	B4E2Z5; Q96QP6; H7BXU4; Q9H8F0; Q9BXS3; A6NKI4; Q96QP5; Q96QP4; Q96QP3; A8K8B3; Q969M4; Q9Y2A8; Q9H2Q9; Q69F40	0.985404	6
13472	P62136	PPP1CA	1	Serine/threonine-protein phosphatase PP1-alpha catalytic subunit	5499	P22802; B2R908; P20653; Q07161; P08129; A6NNR3	0.982667	506
17588	P11021	HSPA5	1	Endoplasmic reticulum chaperone BiP {ECO:0000305}	3309	Q9NPF1; B0QZ61; V9HWB4; Q9UK02; Q2EF78	0.981876	562
6620	P06748	NPM1	1	Nucleophosmin	4869	B5BU00; Q96EA5; Q96DC4; P08693; Q9UDJ7; Q9BYG9; Q12826; Q14115; Q96AT6; Q6V962; D3DQL6; Q5EU99; Q5EU98; Q13441; Q5EU94; Q5EU97; Q5EU96; Q8WTW5; Q5EU95; Q13440; A8K3N7	0.979573	499
7613	P17844	DDX5	1	Probable ATP-dependent RNA helicase DDX5	1655	E7ETL9; B5BU21; D3DU32; O75681; B4DLW8; Q53Y61	0.978294	335
16046	O14980	XPO1	1	Exportin-1	7514	Q99433; D6W5E2; A8K1K5; Q63HP8; Q68CP3; A6NL14; B3KWD0	0.977911	301
21077	A3RJH1; Q92499	DDX1	1	ATP-dependent RNA helicase DDX1	1653	B4DME8; B4DPN6	0.977571	175
7105	P05412	JUN	1	Transcription factor AP-1	3725	Q96G93; Q6FHM7	0.976048	401
16128	P25685	DNAJB1	1	DnaJ homolog subfamily B member 1	3337	B4DX52; Q6FHS4	0.975432	260
14682	Q07820	MCL1	1	Induced myeloid leukemia cell differentiation protein Mcl-1	4170	D3DV03; Q9UHR9; Q9HD91; D3DV04; Q9UNJ1; Q9NRQ3; Q9UHR7; B2R6B2; Q9NRQ4; C8YZ26; A0A087WT64; Q9UHR8	0.975242	62
12445	O14920	IKBKB	1	Inhibitor of nuclear factor kappa-B kinase subunit beta	3551	B4DZ30; B4E0U4; O75327	0.975241	219
7346	Q14974	KPNB1	1	Importin subunit beta-1	3837	B7Z752; Q14637; Q53XN2; D3DTT3; B7ZAV6; Q96J27	0.975039	352
6798	P09651	HNRNPA1	1	Heterogeneous nuclear ribonucleoprotein A1, N-terminally processed	3178	A8K4Z8; Q3MIB7; Q6PJZ7; A0A024RAZ7; A0A024RB53	0.974713	351
5415	P10809	HSPD1	1	60 kDa heat shock protein, mitochondrial	3329	B2R5M6; Q38L19; B7Z712; Q9UCR6; A0A024R3X4	0.974535	475
19157	P63279	UBE2I	1	SUMO-conjugating enzyme UBC9	7329	Q15698; B0QYN7; Q86VB3; Q59GX1; P50550; A8K503; D3DU69	0.974196	523
12494	P49841; Q6FI27	GSK3B	1	Glycogen synthase kinase-3 beta	2932	Q9UL47; Q9BWH3; D3DN89	0.974062	364
39192	Q9NNX6	CD209	1	CD209 antigen	30835	Q96QQ8; Q96QQ0; Q96QQ1; Q96QQ2; Q96QQ3; Q96QQ4; Q96QQ5; Q96QQ6; Q96QQ7; A8MVQ9; M0R0P0; B4E2A8; B2R907; Q96QP7; Q96QP9; Q96QP8; Q2TB19; X6RB12; G5E9C4; A8KAM4	0.974033	12
14581	P35998	PSMC2	1	26S proteasome regulatory subunit 7	5701	B7Z571; Q3LIA5; Q9UDI3; A4D0Q1; B7Z5E2	0.97342	264
13163	P09874	PARP1	1	Poly [ADP-ribose] polymerase 1	142	A0A024R3T8; B1ANJ4; Q8IUZ9	0.973352	304
25104	O96017	CHEK2	1	Serine/threonine-protein kinase Chk2	11200	Q6QA10; Q9HCQ8; Q9HBS5; Q9UGF1; Q9UGF0; Q6QA07; Q6QA13; Q6QA05; Q6QA04; B7ZBF3; Q6QA06; B7ZBF5; A8K3Y9; Q6QA03; Q6QA11; Q6QA12; Q6QA08; B7ZBF4	0.972254	199
6442	P68104	EEF1A1	1	Elongation factor 1-alpha 1	1915	Q6IPS9; P04720; Q6IQ15; P04719	0.972011	429
14677	P10415	BCL2	1	Apoptosis regulator Bcl-2	596	C9JHD5; A0A024R2B3; A0A024R2C4; P10416; Q13842; Q16197	0.971374	148
17673	O60506	SYNCRIP	1	Heterogeneous nuclear ribonucleoprotein Q	10492	Q53H05; E1P501; E1P502; Q5TCG2; Q5TCG3; B7Z645; Q8N599; Q59GL1; Q9Y583; Q8IW78; Q96LC1; Q96LC2	0.971258	212
14149	Q92843	BCL2L2	1	Bcl-2-like protein 2	599	A8K0F4; Q5U0H4; Q2M3U0	0.971175	23
6392	P11940	PABPC1	1	Polyadenylate-binding protein 1	26986	A0A024R9C1; Q93004; Q15097	0.970475	253
5434	P35606	COPB2	1	Coatomer subunit beta'	9276	B4DZI8	0.970372	251
16154	P25787	PSMA2	1	Proteasome subunit alpha type-2	5683	Q6ICS6; Q9BU45; A0A024RA52	0.97036	157
13465	P84022	SMAD3	1	Mothers against decapentaplegic homolog 3	4088	B7Z6M9; Q93002; Q9GKR4; F5H383; O35273; B7Z9Q2; A0A024R5Z3; A8K4B6; B7Z4Z5; Q9P0T0; O09064; O14510; O09144; Q92940	0.970009	411
14729	P84098	RPL19	1	60S ribosomal protein L19	6143	P22908; B2R4K2; J3KTE4; Q7Z6E4; P14118; Q502Y6	0.970007	189
6302	Q99460	PSMD1	1	26S proteasome non-ATPase regulatory subunit 1	5707	Q6PKG9; Q6P2P4; Q8IV79; Q6PJM7; B8ZZH9; Q6GMU5; Q53TI2; Q86VU1; Q24JU0	0.969611	184
12488	P38646	HSPA9	1	Stress-70 protein, mitochondrial	3313	Q9UC56; Q53H23; Q6GU03; Q1HB43; P31932; B2RCM1; P30036; Q9BWB7	0.969605	373
5275	Q99798	ACO2	1	Aconitate hydratase, mitochondrial	50	Q5JZ41; Q6FHX0; O75809; Q8TAQ6	0.969363	212
21201	Q13347; Q5U0F4	EIF3I	1	Eukaryotic translation initiation factor 3 subunit I {ECO:0000255|HAMAP-Rule:MF_03008}	8668	-	0.969043	187
6981	P19338	NCL	1	Nucleolin	4691	Q53SK1; Q8NB06; Q9UDG1; Q9UCF0; B3KM80; A0A024R4A0	0.968945	311
7253	P40763	STAT3	1	Signal transducer and activator of transcription 3 {ECO:0000312|HGNC:HGNC:11364}	6774	K7ENL3; A8K7B8; Q9BW54; O14916	0.968784	388
19612	O15498; A4D2J0	YKT6	1	Synaptobrevin homolog YKT6	10652	B4DR94; Q6IB15; Q6FGU9; Q53F01	0.968591	56
6794	P22626	HNRNPA2B1	1	Heterogeneous nuclear ribonucleoproteins A2/B1	3181	A0A024RA61; Q9UC98; P22627; A8K064; A0A024RA27; Q9UDJ2	0.968193	246
25627	P31350	RRM2	1	Ribonucleoside-diphosphate reductase subunit M2	6241	B2R9B5; Q5WRU7; J3KP43	0.967844	122
28751	Q15233	NONO	1	Non-POU domain-containing octamer-binding protein	4841	P30807; F5GYZ3; D3DVV4; Q9BQC5; O00201; Q12786; B7Z4C2	0.967687	197
12497	P35232	PHB	1	Prohibitin	5245	B4DY47; Q53FV0; A8K401; Q4VBQ0	0.967039	184
17756	P60866	RPS20	1	40S ribosomal protein S20	6224	P17075; Q5M8S9; B4DW28; B2R4F4	0.966988	247
26330	P52292	KPNA2	1	Importin subunit alpha-1	3838	B9EJD6; Q9BRU5; Q6NVW7; Q53YE3; Q7Z726	0.966768	224
14147	Q16548	BCL2A1	1	Bcl-2-related protein A1	597	Q6FGZ4; Q86W13; Q6FH19; Q99524	0.966218	31
20717	P60228	EIF3E	1	Eukaryotic translation initiation factor 3 subunit E {ECO:0000255|HAMAP-Rule:MF_03004}	3646	Q64252; Q6FG33; Q64059; Q8WVK4; Q64058; O43902	0.965322	110
21367	P27487	DPP4	1	Dipeptidyl peptidase 4 membrane form	1803	Q53TN1	0.964911	49
6304	P26599	PTBP1	1	Polypyrimidine tract-binding protein 1	5725	Q9BUQ0	0.96401	159
18874	P54274	TERF1	1	Telomeric repeat-binding factor 1	7013	Q8NHT6; Q15553; A7XP29; Q93029	0.963803	310
14684	Q07817	BCL2L1	1	Bcl-2-like protein 1	598	Q5TE65; Q5TE63; Q92976; Q5CZ89; E1P5L6	0.963068	107
27031	P61011	SRP54	1	Signal recognition particle 54 kDa protein	6729	B2R759; B4DUW6; P13624	0.962807	102
6793	P51991	HNRNPA3	1	Heterogeneous nuclear ribonucleoprotein A3	220988	B4DDB6; Q6URK5; D3DPF4; Q53RW7	0.962176	122
15100	Q13310	PABPC4	1	Polyadenylate-binding protein 4	8761	B1ANQ8; Q6P0N3; Q4VC03	0.961685	108
14741	Q14653	IRF3	1	Interferon regulatory factor 3	3661	A8K7L2; E2GIM6; E2GIM7; B2RAZ3; E2GIM5; E2GIM8; E2GIM9; M0QYT9; Q7Z5G6; Q5FBY4; Q5FBY2; Q5FBY1	0.961543	104
18882	Q13561	DCTN2	1	Dynactin subunit 2	10540	Q9BW17; B2RBK5; V9HW58; Q86YN2	0.961446	106
24684	Q99471	PFDN5	1	Prefoldin subunit 5	5204	A8K9A8; Q9C083; Q54AA8; Q9C084	0.96058	226
64252	Q14314	FGL2	1	Fibroleukin	10875	A4D1B8	0.959385	7
14090	Q03135	CAV1	1	Caveolin-1	857	A9XTE5; A0A024R757; Q9UNG1; Q2TNI1; Q9UGP1; Q9UQH6; Q7Z4F3; Q59E85	0.959365	187
15937	Q8WVM8	SCFD1	1	Sec1 family domain-containing protein 1	23256	Q9Y6A8; O60754; B7Z594; Q9UNL3; B7Z4U7; O94990; A8K2Z5; Q7Z529; B7Z738; Q9BZI3; B7Z5N7	0.959001	103
6028	P07355	ANXA2	1	Annexin A2	302	Q96DD5; Q6N0B3; A0A024R5Z7; Q9UDH8; Q8TBV2; Q567R4	0.958638	139
17592	P62937; V9HWF5	PPIA	1	Peptidyl-prolyl cis-trans isomerase A, N-terminally processed	5478	Q3KQW3; A8K220; Q9BRU4; P05092; Q9BTY9; Q9UC61; Q96IX3; Q567Q0; Q6IBU5	0.957599	153
60649	Q96RS6	NUDCD1	1	NudC domain-containing protein 1	84955	Q4G130; Q96SI4; Q8NDQ5; Q9BVR5; Q8NG18; B4DVX6	0.956715	33
31539	P30419	NMT1	1	Glycylpeptide N-tetradecanoyltransferase 1	4836	Q9UE09; A8K7C1	0.955956	54
13159	P40429	RPL13A	1	60S ribosomal protein L13a	23521	A8K505; Q8J015	0.955449	106
17914	O75569	PRKRA	1	Interferon-inducible double-stranded RNA-dependent protein kinase activator A	8575	Q8NDK4; Q53G24; A8K3I6; B4DJC7; Q6X7T5	0.955406	63
19271	Q13190	STX5	1	Syntaxin-5	6811	Q9BUG1; Q7Z3T6; B2R8T2; Q5U0D4; F8W8Q9	0.955199	93
5992	P46379	BAG6	1	Large proline-rich protein BAG6 {ECO:0000305}	7917	A6PWF7; O95874; F8VXY4; Q5STX1; Q5STX3; Q5STC1; A3KQ42; B4E3V4; B4DZ12; A3KQ44; Q96SA6; B0UX84; Q5SQ35; Q5SQ37; Q5SQ36; Q9BCN4; Q5SRP9; Q5SRP8; Q5HYL9; A2ADJ7; Q5SQ41; E7EMZ4; A6NGY6	0.955158	156
7424	O14964	HGS	1	Hepatocyte growth factor-regulated tyrosine kinase substrate	9146	Q9NR36	0.954899	249
12641	Q13283	G3BP1	1	Ras GTPase-activating protein-binding protein 1	10146	Q6ZP53; Q5U0Q1; Q5HYE9	0.954561	117
12495	P49840	GSK3A	1	Glycogen synthase kinase-3 alpha	2931	O14959; A0A024R0L5	0.954317	76
13872	Q9H444	CHMP4B	1	Charged multivesicular body protein 4b	128866	Q53ZD6; E1P5N4	0.954296	63
15103	O00303	EIF3F	1	Eukaryotic translation initiation factor 3 subunit F {ECO:0000255|HAMAP-Rule:MF_03005}	8665	Q8N978; Q6IB45; A8K0S2	0.953892	94
15851	O00629	KPNA4	1	Importin subunit alpha-3	3840	O00190; D3DNM2; A8K4S6	0.953711	106
5665	P01137	TGFB1	1	Transforming growth factor beta-1	7040	Q9UCG4; A8K792	0.953523	111
7488	Q13765; E9PAV3	NACA	1	Nascent polypeptide-associated complex subunit alpha, muscle-specific form	4666	B2R4P8; Q3KQV4; Q53A18; F8VU71; Q53G46; A0A024RB41; A8MTN7	0.951994	63
15657	P35613	BSG	1	Basigin	682	Q7Z796; A6NJW1; D3YLG5; Q8IZL7; Q54A51	0.951508	51
7728	O43765	SGTA	1	Small glutamine-rich tetratricopeptide repeat-containing protein alpha	6449	Q9BTZ9; D6W610; Q6FIA9	0.951083	163
13981	Q13309	SKP2	1	S-phase kinase-associated protein 2	6502	A8K5E0; Q9BV69; B4DJT4; Q8TDZ1; Q8TDZ0; A0A024R069	0.950614	126
43101	Q6UXB4	CLEC4G	1	C-type lectin domain family 4 member G	339390	Q08G24; Q6XYD1; B7ZKQ2	0.94832	21
5574	P05155	SERPING1	1	Plasma protease C1 inhibitor	710	A6NMU0; B4E1H2; Q9UC49; Q96FE0; B4E1F0; A8KAI9; E9KL26; Q7Z455; Q16304; B2R6L5; Q59EI5; Q547W3; Q9UCF9	0.948191	16
30835	Q6IBS0	TWF2	1	Twinfilin-2	11344	Q9Y3F5	0.947909	53
19515	P52732	KIF11	1	Kinesin-like protein KIF11	3832	Q5VWX0; Q15716; B2RMV3; A0AV49	0.947715	39
19310	P42229	STAT5A	1	Signal transducer and activator of transcription 5A	6776	A8K6I5; K7EK35; Q1KLZ6; Q59GY7	0.947017	127
22904	P27448	MARK3	1	MAP/microtubule affinity-regulating kinase 3	4140	A0A0A0MST9; Q9UMY9; Q86TT8; Q9UN34; Q86U11; A0A0A0MQR8; Q8WX83; O60219; Q96RG1; Q8TB41; A0A0A0MT23	0.946489	67
62993	P35247	SFTPD	1	Pulmonary surfactant-associated protein D	6441	Q86YK9; Q6FH08; Q8TCD8; Q9UCJ2; Q9UCJ3; Q5T0M3	0.945068	13
15886	P00403	MT-CO2	1	Cytochrome c oxidase subunit 2	4513	Q37526; U5Z487	0.942334	47
30121	A9UHW6	MIF4GD	1	MIF4G domain-containing protein	57409	Q9HBL5; B4DUM7; Q8N4Q5	0.941363	15
46381	Q9UHA3	RSL24D1	1	Probable ribosome biogenesis protein RLP24	51187	Q96C76; B2RD72; Q96B04; A0A024R5U8; Q8N6S8; Q96HJ1; Q561V8	0.937204	57
16162	P62942	FKBP1A	1	Peptidyl-prolyl cis-trans isomerase FKBP1A	2280	Q6LEU3; Q0VDC6; Q9H103; Q4VC47; D3DVW6; A0A087WTS4; P20071; Q9H566; Q6FGD9	0.936883	42
46100	Q13064	MKRN3	1	Probable E3 ubiquitin-protein ligase makorin-3	7681	-	0.934882	57
15826	P20290	BTF3	1	Transcription factor BTF3	689	Q13893; Q76M56; A8K510	0.93488	33
13877	Q9UQN3	CHMP2B	1	Charged multivesicular body protein 2b	25978	B4DJG8; Q9Y4U6; Q53HC7; B2RE76	0.934729	27
26802	Q9UN86	G3BP2	1	Ras GTPase-activating protein-binding protein 2	9908	A0A024RDE5; Q9UPA1; O75149; A8K6X1; A0A024RDB2; O60606	0.931428	68
39401	P21926	CD9	1	CD9 antigen	928	Q5J7W6; Q96ES4; B4DK09; D3DUQ9	0.930191	53
6841	P19484	TFEB	1	Transcription factor EB	7942	Q9BRJ5; B0QYS6; A0A024RCY3; Q9UJD8; Q709B3; Q7Z6P9	0.929472	8
25982	Q9Y4W2	LAS1L	1	Ribosomal biogenesis protein LAS1L	81887	Q9H9V5; Q8TEN5; Q5JXQ0; A9X410	0.92904	45
17276	Q9Y2D1	ATF5	1	Cyclic AMP-dependent transcription factor ATF-5	22809	Q9UNQ3; Q9BSA1; B3KND3; A0A024QZG3	0.927946	19
16409	Q9BQB6	VKORC1	1	Vitamin K epoxide reductase complex subunit 1	79001	Q6UX90; A6NIQ6; B2R4Z6; Q7Z2R4	0.92781	86
31931	O43447	PPIH	1	Peptidyl-prolyl cis-trans isomerase H	10465	Q6FH36; A6NNE7	0.927584	26
15670	Q92538	GBF1	1	Golgi-specific brefeldin A-resistance guanine nucleotide exchange factor 1	8729	Q149P1; Q149P0; Q9H473; Q96HZ3; Q5VXX3; Q96CK6	0.925988	31
7848	P15144	ANPEP	1	Aminopeptidase N {ECO:0000305}	290	Q6GT90; A0A024RC61; Q59E93; Q16728; Q8IUK3; Q8IVH3; Q9UCE0	0.925881	12
55134	V9HW53; O95865	DDAH2	1	N(G),N(G)-dimethylarginine dimethylaminohydrolase 2	23564	A2BEZ7	0.925789	26
63569	P03901	MT-ND4L	1	NADH-ubiquinone oxidoreductase chain 4L	4539	Q7GXZ4; E2DF98; Q85KY5; Q85KV3	0.925331	2
29977	O95299	NDUFA10	1	NADH dehydrogenase [ubiquinone] 1 alpha subcomplex subunit 10, mitochondrial	4705	Q8WXC9; A0A024R4B3	0.92503	24
62010	Q9P0M6	H2AFY2	1	Core histone macro-H2A.2	55506	Q5SQT2; A0A024QZP6	0.924776	15
19872	Q8N488	RYBP	1	RING1 and YY1-binding protein	23429	Q9UMW4; Q9P2W5	0.924453	47
60896	O15393	TMPRSS2	1	Transmembrane protease serine 2 non-catalytic chain	7113	Q9BXX1; A8K6Z8; B2R8E5; F8WES1; D3DSJ2; B7Z459; Q6GTK7	0.923829	1
12837	Q9Y5X1	SNX9	1	Sorting nexin-9	51429	Q9UJH6; Q9BSI7; Q9BVM1; Q9UP20	0.922946	41
8756	O75348	ATP6V1G1	1	V-type proton ATPase subunit G 1	9550	Q6IB33; A0A024R883	0.922395	17
7320	Q5M775	SPECC1	1	Cytospin-B	92521	B4DHH0; B7WNS8; Q9HCQ3; Q8WU84; B4DW07; Q5IBP1; Q86XT8; A0A024QYY9; Q5IBP3; Q5IBP2; B4E2A4; Q5M773; Q5IBP4; Q8N4U4; Q5M772; Q5M774	0.922134	11
32173	P09958	FURIN	1	Furin	5045	Q14336; Q9UCZ5; Q6LBS3; A0A024RC70	0.921849	36
42564	Q86VG3	C11orf74	1	Uncharacterized protein C11orf74	119710	D3DR18; Q96DD6; A8K468	0.920955	3
33847	P49069	CAMLG	1	Calcium signal-modulating cyclophilin ligand	819	A1L3Y3	0.920349	19
65391	P69849	NOMO3	1	Nodal modulator 3	408050	Q1LZN2; J3KN36	0.920322	6
4003	Q5T8D3	ACBD5	1	Acyl-CoA-binding domain-containing protein 5	91452	D3DRW0; Q5T8E1; B3KQ56; Q5T8E2; Q8N6E3; B7Z2R7; B7Z9D0; Q9UFB5; Q86UV1; Q5T8D4; Q8NCM9; B7Z2A7	0.92011	6
69147	Q9UKA8	RCAN3	1	Calcipressin-3	11123	E7EWD8; E5L4P7; E5L4P0; G1FLF0; G1FI66; A4GU14; Q9UKA7; Q5ECL3; E7ENV1; E3VWE2; A4LA69; Q5TGC6; Q9NUC8; A0A024RAH2	0.919896	6
6260	Q13427	PPIG	1	Peptidyl-prolyl cis-trans isomerase G	9360	Q53R40; D3DPC5; D3DPC6; Q53SN4; O00706; Q96DG9	0.919675	35
28626	Q8TBF4	ZCRB1	1	Zinc finger CCHC-type and RNA-binding motif-containing protein 1	85437	A0A024R106; Q96TA6; Q6PJX0	0.917347	6
29709	Q9H000	MKRN2	1	Probable E3 ubiquitin-protein ligase makorin-2	23609	B3KRC5; Q9NRY1; Q96BD4; B4DPR4; A6NIA2; Q9BUY2; Q8N391	0.916855	9
4848	Q9BYF1	ACE2	1	Processed angiotensin-converting enzyme 2	59272	Q9NRA7; Q6UWP0; Q86WT0; C7ECU1; Q9UFZ6	0.916026	4
57916	Q15661; P20231	TPSAB1; TPSB2	1	Tryptase alpha/beta-1	7177; 64499	D2E6S0; D2E6S1; D2E6S2; Q15664; Q15663; D2E6R9; Q9H2Y5; Q9H2Y4; O95827; P15157; Q6B052; Q9UQI7; Q9UQI6; Q9UQI1	0.911998	3
26250	Q5SQN1	SNAP47	1	Synaptosomal-associated protein 47	116841	Q9BT10; Q5HYB5; A0A087X0B7; Q8N558; B6EDE0; Q5TBZ3; Q96I66; Q96NU3; Q8WV46; Q96CQ3; Q8TCW8; Q9BVB2; Q8TB31; Q96FE1	0.911535	12
2520	Q96GS6	ABHD17A	1	Abhydrolase domain-containing protein 17A {ECO:0000312|HGNC:HGNC:28756}	81926	Q6PJU2; A8K0G8; Q9H7Q9; Q8WUH9; Q9BWL0; D6W5Z9	0.907019	15
68167	Q14973	SLC10A1	0	Sodium/bile acid cotransporter	6554	B2RA41; Q2TU29; B9EGB6	0.740627	1
40003	Q14002	CEACAM7	0	Carcinoembryonic antigen-related cell adhesion molecule 7	1087	A8K848; Q13983; Q0VAC1; O15148; O15149; B4DKM4; Q9UPJ2	0.530284	2
35269	Q16568	CARTPT	0	Cocaine- and amphetamine-regulated transcript protein	9607	Q6FG92	0.458621	3
43391	P78369	CLDN10	0	Claudin-10	9071	Q6IBF9; Q96N78	0.431105	2
63324	P22466	GAL	0	Galanin message-associated peptide	51083	Q14413	0.418746	5
40004	P31997	CEACAM8	0	Carcinoembryonic antigen-related cell adhesion molecule 8	1088	B4DLI3; Q16574; Q0Z7S6; O60399	0.390994	4
14287	P55056	APOC4	0	Apolipoprotein C-IV	346	B3KWY6; Q53YY8	0.38483	1
65459	Q96T54	KCNK17	0	Potassium channel subfamily K member 17	89822	Q9H592; E9PB46; Q5TCF4; Q8TAW4; Q9BXD1	0.38483	1
69617	Q8NCS4	TMEM35B	0	Transmembrane protein 35B	100506144	-	0.38483	1
70053	Q8N2G6	ZCCHC24	0	Zinc finger CCHC domain-containing protein 24	219654	Q8TAG0; Q5U5T9; A0A024QZP0	0.38483	1
40002	P40199	CEACAM6	0	Carcinoembryonic antigen-related cell adhesion molecule 6	4680	Q53XP7; Q14920; Q13774	0.374685	6
17325	P01286	GHRH	0	Somatoliberin	2691	Q5JYR1; Q4KN10	0.368424	3
21256	P06731	CEACAM5	0	Carcinoembryonic antigen-related cell adhesion molecule 5	1048	H9KVA7; A0A024R0K5; Q53G30; Q68DM9	0.339773	7
62617	Q96B21	TMEM45B	0	Transmembrane protein 45B	120224	A8K2L8	0.333708	3
17355	Q12836	ZP4	0	Processed zona pellucida sperm-binding protein 4	57829	B2RAE1	0.332851	1
62798	O95436	SLC34A2	0	Sodium-dependent phosphate transport protein 2B	10568	A5PL17; Q8WYA9; Q8N2K2; Q9P0V7	0.327876	1
69503	A2VDF0	FUOM	0	Fucose mutarotase	282969	A1L300; X6R6T9; Q5VWY2; Q5VWY3; Q6ZPD2	0.327876	1
45316	Q08830	FGL1	0	Fibrinogen-like protein 1	2267	A6NKU4; Q4PJH9; Q53YF1; Q96QM6; Q8NG32; Q96KW6	0.327779	2
15812	Q9NVM1	EVA1B	0	Protein eva-1 homolog B	55194	D3DPS7	0.32776	1
23869	Q9BXI9	C1QTNF6	0	Complement C1q tumor necrosis factor-related protein 6	114904	A0A024R1J0; Q5H9G8; Q6ZRM7	0.32776	1
63306	O75631	UPK3A	0	Uroplakin-3a	7380	O60261; Q5TII6; Q32N05; B0QY25	0.327405	3
68891	O00198	HRK	0	Activator of apoptosis harakiri	8739	-	0.326228	9
68038	P10082	PYY	0	Peptide YY(3-36) {ECO:0000303|PubMed:2587421}	5697	Q6FGH8; Q5U5Q6	0.324998	5
24474	Q9BXH1; Q96PG8	BBC3	0	Bcl-2-binding component 3	27113	Q96PG9; O00171; B9EGI3	0.314947	11
17319	Q9H7J1	PPP1R3E	0	Protein phosphatase 1 regulatory subunit 3E	90673	D3DS47	0.31449	1
23488	Q8N3T6	TMEM132C	0	Transmembrane protein 132C	92293	Q69YX8	0.31449	1
24837	Q8N567	ZCCHC9	0	Zinc finger CCHC domain-containing protein 9	84240	B2RAE7; A0A024RAL5; Q9H027	0.31449	1
46011	Q8TBB6	SLC7A14	0	Probable cationic amino acid transporter	57709	Q9HCF9; B3KV33	0.31449	1
46685	A8MXD5	GRXCR1	0	Glutaredoxin domain-containing cysteine-rich protein 1	389207	-	0.31449	1
49984	Q8WYN3	CSRNP3	0	Cysteine/serine-rich nuclear protein 3	80034	B3KPR4; Q9HAF9; Q53SG0; J3KQ49; Q6ZTX3	0.31449	1
61647	Q96LQ0	PPP1R36	0	Protein phosphatase 1 regulatory subunit 36	145376	Q6NTH6	0.31449	1
62829	Q96MP5	ZSWIM3	0	Zinc finger SWIM domain-containing protein 3	140831	Q9BR13	0.31449	1
63094	Q4G1C9	GLIPR1L2	0	GLIPR1-like protein 2	144321	Q6MZS1; Q8N6N0; Q8NA43	0.31449	1
64182	B7ZBB8	PPP1R3G	0	Protein phosphatase 1 regulatory subunit 3G	648791	-	0.31449	1
65046	Q9Y2W3	SLC45A1	0	Proton-associated sugar transporter A	50651	Q5VY46; A0A0A0MT80; Q5VY49	0.31449	1
66741	Q6GV28	TMEM225	0	Transmembrane protein 225	338661	-	0.31449	1
66366	Q9UJW2	TINAG	0	Tubulointerstitial nephritis antigen	27283	Q9ULZ4; Q5T467; Q6NSC1; Q9UJW1	0.312453	3
107100	Q9UQQ1	NAALADL1	0	N-acetylated-alpha-linked acidic dipeptidase-like protein	10004	O43176; C9J964; C9JL35; C9JSN0; C9J8A1	0.311476	1
47960	Q9NZV6	MSRB1	0	Methionine-R-sulfoxide reductase B1	51734	Q96RX6; Q9P0B1; Q9BTV2	0.300419	2

## Sheet: (j) Lung infection top scores
S3 Table (j):	Top scoring proteins associated with the lung infection set. Seed equal to 1 means that the given protein was used as seed, whereas equal to 0 means the opposite.
	Degree is the number of interactions in which the protein is involved.
BIANA ID	UniProt ID	Gene Symbol	Seed	Description	Gene ID	Equivalent Entries	GUILD Score	Degree
19312	Q00978	IRF9	1	Interferon regulatory factor 9	10379	D3DS61	1	57
64407	P13164	IFITM1	1	Interferon-induced transmembrane protein 1	8519	Q15322; A0A024R210; Q53XZ0	0.996189	9
65837	P09912	IFI6	1	Interferon alpha-inducible protein 6	2537	Q5VVR2; Q5VVR3; Q6IE95; Q13141; Q13142; Q969M8	0.994491	9
7612	Q8IY21	DDX60	1	Probable ATP-dependent RNA helicase DDX60	55601	Q6PK35; Q9NVE3; Q9H616; Q6B0F7; Q9NXV7	0.989872	8
17375	Q92985	IRF7	1	Interferon regulatory factor 7	3665	B9EGL3; M9RSF4; O75924; Q9UE79; O00331; O00333; O00332; A0A024RCA2	0.979807	85
7240	P42224	STAT1	1	Signal transducer and activator of transcription 1-alpha/beta	6772	Q53XW4; Q53S88; A8K989; Q68D00; D2KFR8; B2RCA0; D3DPI7; Q9UDL5	0.978614	277
12572	O95786	DDX58	1	Probable ATP-dependent RNA helicase DDX58	23586	Q9NT04; Q5VYT1; Q5HYE1; A2RU81	0.971033	351
21210	P00973	OAS1	1	2'-5'-oligoadenylate synthase 1	4938	Q1PG42; P29081; P29080; P04820; Q6P7N9; P78485; P78486; Q6A1Z3; Q53GC5; Q96J61; Q16701; Q16700; Q6IPC6; Q3ZM01; A8K4N8; Q53YA4	0.96965	9
16312	P05161	ISG15	1	Ubiquitin-like protein ISG15	9636	Q5SVA4; Q7Z2G2; Q96GF0	0.968909	219
26666	P09914	IFIT1	1	Interferon-induced protein with tetratricopeptide repeats 1	3434	Q5T7J1; Q96QM5; B3KS50; D3DR31	0.964075	52
66402	P09913	IFIT2	1	Interferon-induced protein with tetratricopeptide repeats 2	3433	Q5T767; Q05DN2	0.961865	50
5406	O14879	IFIT3	1	Interferon-induced protein with tetratricopeptide repeats 3	3437	Q5T765; Q9BSK7; Q99634	0.959448	65
62649	P20591	MX1	1	Interferon-induced GTP-binding protein Mx1, N-terminally processed	4599	C9JUL1; C9J8D6; B3KU10; C9JN19; Q96CI3; D3DSI8; C9IYV7; B2RDA5; C9JN88; C9JZS6; Q86YP5	0.958117	24
14335	P19525	EIF2AK2	1	Interferon-induced, double-stranded RNA-activated protein kinase	5610	A8K3P0; Q9UIR4; Q52M43; E9PC80; D6W584; Q8IW76; Q7Z6F6	0.955387	107
60438	Q8TDB6	DTX3L	1	E3 ubiquitin-protein ligase DTX3L	151636	B3KWH6; Q5MJP7; Q53ZZ3	0.946325	41
62040	Q9BYK8	HELZ2	1	PPAR-gamma DBD-interacting protein 1	85441	Q3C2G2; Q96ND3; Q8TEF3; Q4VXQ1; Q9C094	0.943218	7
1492	Q9BYX4	IFIH1	1	Interferon-induced helicase C domain-containing protein 1	64135	Q2NKL6; Q96MX8; Q9H3G6; Q6DC96; Q86X56	0.934909	30
25446	Q8IXQ6	PARP9	1	Poly [ADP-ribose] polymerase 9	83666	Q59ER9; E9PFM7; Q9BZL8; Q9BZL9; A8KA94; B2R8S9; Q8TCP3	0.931684	10
5941	O15162	PLSCR1	1	Phospholipid scramblase 1	5359	B2R8H8; B4DTE8	0.926983	176
45300	Q5EBM0	CMPK2	1	UMP-CMP kinase 2, mitochondrial	129607	Q6ZRU2; B7ZM18; A5D8T2; Q96AL8; A2RUB0	0.923691	5
7834	Q5TEJ8	THEMIS2	1	Protein THEMIS2	9473	B4DZY3; Q9NS90; A2RTZ3; O60560; Q68DP4; B4DZT9; Q5TEJ9; Q5TEJ1; Q5TEK1; Q9BYB6	0.921918	2
63891	P01583	IL1A	1	Interleukin-1 alpha	3552	Q7RU02; Q53QF9	0.919794	15
64310	P29728	OAS2	1	p69OAS / p71OAS {ECO:0000303|PubMed:1577824}	4939	A8K9T1; Q86XX8; Q6PJ33; Q7Z6D0	0.916847	5
29133	Q14142	TRIM14	1	Tripartite motif-containing protein 14	9830	A8K9W0; Q9C020; Q548W9; F8W956; Q6ZWL7; E7EQC4; A0A024R165; Q9BRD8; Q5TBQ8	0.913876	8
20817	P80217	IFI35	1	Interferon-induced 35 kDa protein	3430	Q9BV98; Q99537; C9JGX1; Q92984	0.913556	12
24435	Q8N1L9	BATF2	1	Basic leucine zipper transcriptional factor ATF-like 2	116071	Q8NAL8; B4DV37; Q96EH4; D9IC56; Q8NAF4	0.913058	17
38234	P78556	CCL20	1	C-C motif chemokine 20	6364	Q53S51; Q99664	0.913056	9
30615	Q9HB58	SP110	1	Sp110 nuclear body protein	3431	B4DVI4; F5H1M1; Q8WUZ6; Q53TG2; Q9HCT8; Q14976; Q14977	0.911516	15
12916	Q16666	IFI16	1	Gamma-interferon-inducible protein 16	3428	Q96AJ5; Q5T3W8; Q5T3X2; Q5T3X1; Q5T3X0; Q59GX0; Q8NEQ7; Q5T3W7; Q8N9E5; H3BLV7; Q9UH78; B4DJT8	0.911328	25
13729	Q8IVU3	HERC6	1	Probable E3 ubiquitin-protein ligase HERC6	55008	Q9NWS4; Q5HYM6; Q8NAN3; Q5JPB6; Q5GC90; Q5GRH3; Q6PIF4; B4DIY5	0.910451	10
32392	Q9Y6K5	OAS3	1	2'-5'-oligoadenylate synthase 3	4940	Q2HJ14; Q9H3P5	0.908739	17
20965	Q53GL7	PARP10	1	Poly [ADP-ribose] polymerase 10	84875	Q8N2I0; E9PNI7; Q8WV05; Q96CH7; Q96K72	0.906108	15
66962	Q8TCB0	IFI44	1	Interferon-induced protein 44	10561	D3DQ80; Q14496; B7ZAG3	0.905899	1
24990	Q15646	OASL	1	2'-5'-oligoadenylate synthase-like protein	8638	B2RAZ2; Q9Y6K7; I1YDD2; Q9Y6K6; O75686; Q17R95	0.90548	6
7897	Q5K651	SAMD9	1	Sterile alpha motif domain-containing protein 9	54809	Q75N21; A2RU68; Q6P080; Q5K649; Q8IVG6; Q9NXS8	0.903575	3
28955	P00751	CFB	1	Complement factor B Ba fragment	629	Q29944; Q5JP67; Q5ST50; Q9BTF5; Q96HX6; O15006; Q9BX92; B0QZQ6; Q53F89	0.903151	7
7601	P40305	IFI27	1	Interferon alpha-inducible protein 27, mitochondrial	3429	A8K0H0; A0A087WZF8; Q6IEC1; Q7Z5R2; Q96BK3; Q53YA6	0.901454	4
63474	P63252	KCNJ2	1	Inward rectifier potassium channel 2	3759	O15110; P48049	0.899491	13
62843	Q8IVG5	SAMD9L	1	Sterile alpha motif domain-containing protein 9-like	219285	A0PJG8; Q2UZV8; A0JP24; Q8N875; A4D1G8; A0JP23; Q8N3L9; D6W5Q6; Q2TV75; Q2TV71; Q8IWI4	0.894144	2
64646	O95072	REC8	1	Meiotic recombination protein REC8 homolog	9985	A8K576; Q9NVQ9; Q9BTF2; Q8WUV8; D3DS62; Q658V5; Q6IA92	0.863707	16
62336	Q6W4X9	MUC6	1	Mucin-6	4588	Q4L207; Q2TUQ5; Q14394; Q8N8I1; O15329; Q8NAK1	0.855444	1
42235	Q8IUL8	CILP2	1	Cartilage intermediate layer protein 2 C1	148113	Q6NV88; Q8WV21; Q8N4A6	0.835455	1
67852	O75635	SERPINB7	1	Serpin B7	8710	F5GZC0; B4DUW8; Q1ED45; A8K3Q8; Q3KPG4	0.832134	1
40288	O95813	CER1	0	Cerberus	9350	Q6ISQ2; Q6ISJ6; Q6ISJ1; Q6ISS1	0.792633	1
52956	Q8N907	DAND5	0	DAN domain family member 5	199699	-	0.578606	2
87343	Q9H4S2	GSX1	0	GS homeobox 1	219409	Q9UD62	0.392248	1
102056	Q96RI9	TAAR9	0	Trace amine-associated receptor 9	134860	-	0.322203	1
105808	Q6U736	OPN5	0	Opsin-5	221391	Q5T886; A0AV33; Q7Z603; Q86SL5; Q5T5B9	0.322203	1
110731	Q8NGH8	OR56A4	0	Olfactory receptor 56A4	120793	B9EH17	0.322203	1
123901	A6NLX4	TMEM210	0	Transmembrane protein 210	100505993	-	0.322203	1
49000	Q8N4P6	LRRC71	0	Leucine-rich repeat-containing protein 71	149499	Q96M24	0.322203	1
59904	Q8NBI3	DRAXIN	0	Draxin {ECO:0000255|HAMAP-Rule:MF_03060}	374946	Q5SNX0; B6EV15; Q6UWK8	0.322203	1
66389	P41217	CD200	0	OX-2 membrane glycoprotein	4345	Q6J2Q6; Q8TB85; B4DLW9; Q6PIQ4; Q9H3J3; D3DN65; B3KQI1; F8W7G1	0.263951	6
63859	Q14656	TMEM187	0	Transmembrane protein 187	8269	Q6IAV7; B2RC47	0.257017	1
52882	Q96NX9	DACH2	0	Dachshund homolog 2	117154	Q8NAY3; B4DQG3; Q1RMF5; A8K3I1; Q8ND17; Q96N55; B1AJV3	0.250269	2
11995	Q6Q4G3	LVRN	0	APQ {ECO:0000303|PubMed:17525158}	206338	C9JGD2; Q4G0I9; A8K6J0; Q8NBZ2; Q0P5U8; Q86XA3; Q4G0V2; Q32MR1	0.240601	1
43356	P51793	CLCN4	0	H(+)/Cl(-) exchange transporter 4	1183	A1L3U1; B7Z5Z4; Q9UBU1	0.231079	2
68162	Q9BU19	ZNF692	0	Zinc finger protein 692	55657	Q5SRA5; Q5SRA6; Q9NW93; Q9NWY6; Q9UF97; Q9HBC9; B4DXZ0	0.230788	2
3323	P59826	BPIFB3	0	BPI fold-containing family B member 3	359710	Q5TDX7	0.230589	1
124417	Q96FB5	RRNAD1	0	Protein RRNAD1	51093	Q4VX71; Q5SZ03; D3DVC7; Q9Y358	0.230467	2
32741	Q68CQ7	GLT8D1	0	Glycosyltransferase 8 domain-containing protein 1	55830	Q7Z4D0; Q7Z4D1; Q9P0I5; Q8N2J6; A0A024R313	0.22894	2
79541	Q6MZW2	FSTL4	0	Follistatin-related protein 4	23105	Q8TBU0; Q9UPU1	0.22894	2
83466	Q9UGB7	MIOX	0	Inositol oxygenase	55586	Q5S8C9; Q9UHB8; Q05DJ6; Q9BZZ1	0.227693	2
63569	P03901	MT-ND4L	0	NADH-ubiquinone oxidoreductase chain 4L	4539	Q7GXZ4; E2DF98; Q85KY5; Q85KV3	0.2266	2
32797	Q15116	PDCD1	0	Programmed cell death protein 1	5133	O00517; Q8IX89	0.218862	8
27865	P46663	BDKRB1	0	B1 bradykinin receptor	623	Q546S7; Q8N0Y8; A8K7F5	0.217377	3
63561	P01562	IFNA1; IFNA13	0	Interferon alpha-1/13	3439; 3447	Q14605; Q8WZ68; Q2M1L8; Q7M4Q1; Q52LB8; D4Q9M8; L0N195; A0A087WWS6; Q5VYQ2; Q9UMJ3	0.215778	13
40392	Q9GZU0	C6orf62	0	Uncharacterized protein C6orf62	81688	A0A024R026; Q5JVZ2; Q5JVZ3; Q6IA63; Q9H1Z2; Q3LIB6	0.214746	3
7972	P45381	ASPA	0	Aspartoacylase	443	Q6FH48	0.212656	3
60958	Q86WI3	NLRC5	0	Protein NLRC5	84166	Q969L7; Q8NF42; Q86VM7; B5MEF1; Q8TEE2; Q9H6Y0; C9JMD8; Q8TEJ1; Q6MZW3; Q6P4A6	0.210313	5
38222	Q99731	CCL19	0	C-C motif chemokine 19	6363	O00697; Q6IBD6; O00736	0.203419	19
62530	P01563	IFNA2	0	Interferon alpha-2	3440	Q14606; Q96KI6; H2DF55; H2DF54; P01564; Q6DJX8	0.202042	8
68617	Q9HCX4	TRPC7	0	Short transient receptor potential channel 7	57113	A1A4Z4; Q70T26; F5H5U9; Q8IWP7	0.201503	4
42498	Q5T681	C10orf62	0	Uncharacterized protein C10orf62	414157	Q8N3Y6; Q49A70	0.20061	9
64074	P29459	IL12A	0	Interleukin-12 subunit alpha	3592	O60595; Q96QZ1; E9PGR3	0.199931	23
61530	P01570	IFNA14	0	Interferon alpha-14	3448	Q5VZ56; Q7M4S1	0.199811	6
63558	Q92503	SEC14L1	0	SEC14-like protein 1 {ECO:0000305}	6397	Q59HE8; Q99780; A0A024R8V1; B4DDI5; Q7Z3R7; A5PLM6; D5G3K1; A8K4E8	0.199525	3
47928	Q9NRP2	CMC2	0	COX assembly mitochondrial protein 2 homolog	56942	D3DUK6	0.199079	3
68627	O43824	GTPBP6	0	Putative GTP-binding protein 6	8225	Q53F77; Q5HYX8; H0Y2S1	0.198708	3
51343	P02778	CXCL10	0	C-X-C motif chemokine 10	3627	Q96QJ5; A0A024RDA4	0.196329	19
65844	Q9UK55	SERPINA10	0	Protein Z-dependent protease inhibitor	51156	Q86U20; Q6UWX9; G3V2W1; A0A024R6I6; A5Z2A5	0.196204	4
85033	P01567	IFNA7	0	Interferon alpha-7	3444	Q14607; Q5VV14	0.19522	4
102418	Q96MC6	MFSD14A	0	Hippocampus abundant transcript 1 protein {ECO:0000312|HGNC:HGNC:23363}	64645	Q8NBV3; Q96NY0; Q8N8K2; Q9NT25; Q6P2N7	0.195165	4
68327	Q15842	KCNJ8	0	ATP-sensitive inward rectifier potassium channel 8	3764	O00657; A0A024RAV6	0.194431	4
7353	P48551	IFNAR2	0	Interferon alpha/beta receptor 2	3455	Q15467; Q6FHD7; A8KAJ4; Q9BUA0; D3DSE9; D3DSE8	0.19421	26
64211	Q86YC3	NRROS	0	Negative regulator of reactive oxygen species	375387	-	0.193931	4
58634	Q969J5	IL22RA2	0	Interleukin-22 receptor subunit alpha-2	116379	Q6UWM1; Q96A41; Q08AH7; Q96QR0	0.193922	1
45847	Q8WXG1	RSAD2	0	Radical S-adenosyl methionine domain-containing protein 2	91543	Q8WVI4	0.193655	13
51876	Q9NXG6	P4HTM	0	Transmembrane prolyl 4-hydroxylase	54681	Q8TCJ9; Q8WV55; Q6PAG6; Q9BW77; Q96F22	0.192194	5
66122	Q8IU54	IFNL1	0	Interferon lambda-1	282618	Q17R34; A0AV25	0.191804	9
20925	Q9Y6H3	ATP23	0	Mitochondrial inner membrane protease ATP23 homolog	91419	Q96E81; Q1RLM4	0.190921	4
60665	P49763	PGF	0	Placenta growth factor	5228	Q07101; Q53XY6; Q9BV78; Q9Y6S8; Q86TW6; G3XA84	0.190697	6
63480	Q16821	PPP1R3A	0	Protein phosphatase 1 regulatory subunit 3A	5506	Q7KYM8; Q75LN8; A0AVQ2; A4D0T6; O43476; Q86UI6	0.190605	8
47001	Q9BQW3	EBF4	0	Transcription factor COE4	57593	E9PEI2; Q5JY53; Q9P2A6; Q9NUB6; Q7Z5T1; Q1MTP7	0.189807	8
63766	P17481	HOXB8	0	Homeobox protein Hox-B8	3218	Q9H1I2; I3L3R1; Q8N8T3	0.18921	18
66107	Q8IZI9	IFNL3	0	Interferon lambda-3	282617	Q8IWL6; Q7Z4J3; Q6VN56; A2BDE1	0.189175	10
103024	Q9H2W2	MIXL1	0	Homeobox protein MIXL1	83881	B7ZLF9	0.188802	10
33275	Q9HA72	CALHM2	0	Calcium homeostasis modulator protein 2	51063	D3DR94; O95893; Q6ZUV9	0.188326	2
69371	P22083	FUT4	0	Alpha-(1,3)-fucosyltransferase 4	2526	B2RMS0	0.187833	5
35707	Q5T764	IFIT1B	0	Interferon-induced protein with tetratricopeptide repeats 1B	439996	A7E245	0.187608	8
63913	Q92681	RSC1A1	0	Regulatory solute carrier protein family 1 member 1	6248	B2RBP5	0.18681	4
12888	P78381	SLC35A2	0	UDP-galactose translocator	7355	B4DPT2; Q92553; B4DE15; A8K9V1; B4DE11; A6NKM8; A6NFI1; A8K2L9; Q8IV21; E7EW45	0.18641	3
62564	O43763	TLX2	0	T-cell leukemia homeobox protein 2	3196	Q9UQ48; Q9UD56	0.186246	9
51352	O14625	CXCL11	0	C-X-C motif chemokine 11	6373	Q53YA3; Q92840	0.185793	13
36281	O43657	TSPAN6	0	Tetraspanin-6	7105	A0A087WZU5; Q54A42; Q6IAN9; A0A087WYV6; A0A024RCI0	0.185135	10
27012	P61009	SPCS3	0	Signal peptidase complex subunit 3	60559	Q9H0S7; P12280	0.185048	4
30580	A0JNW5	UHRF1BP1L	0	UHRF1-binding protein 1-like	23074	Q9H0F1; Q9BTS5; Q96C30; A0PJE5; Q8NDL1; O75183	0.184643	4
50711	P22105	TNXB	0	Tenascin-X	7148	P78530; Q8N4R1; Q5SQD3; Q59GU7; Q9UC13; Q9UC12; Q9UC11; Q9UC10; Q08AM1; Q08AM0; O95681; O95680; Q9Y464; Q6IPK3; P78531; Q7L8Q4; Q5ST74; Q08424; Q9UMG7; Q9NPK9	0.184388	7
46041	O95231	VENTX	0	Homeobox protein VENTX	27287	Q32MZ3	0.183529	11
31079	P57727	TMPRSS3	0	Transmembrane protease serine 3	64699	Q5USC7; D3DSJ6; Q6ZMC3	0.183322	5
67778	P05013	IFNA6	0	Interferon alpha-6	3443	Q5VYQ1	0.183099	3
6165	P32246	CCR1	0	C-C chemokine receptor type 1	1230	Q5U003; Q86VA9	0.182639	23
16384	Q4ZIN3	TMEM259	0	Membralin	91304	B3KTL0; Q96H30; Q8NF79; O60392	0.182546	7
58632	Q9GZX6	IL22	0	Interleukin-22	50616	-	0.182228	4
39006	P51684	CCR6	0	C-C chemokine receptor type 6	1235	Q92846; P78553; E1P5C6	0.182088	6
123422	Q8N823	ZNF611	0	Zinc finger protein 611	81856	B3KRD5; Q69YG9	0.180955	2
62933	O00187	MASP2	0	Mannan-binding lectin serine protease 2 A chain	10747	Q9H498; Q9UMV3; Q9ULC7; Q96QG4; O75754; Q9UC48; Q9H499; Q5TEQ5; Q9BZH0; Q5TER0; A8K458; A8MWJ2; Q9UBP3; Q9Y270	0.180886	10
7914	P52630	STAT2	0	Signal transducer and activator of transcription 2	6773	R9QE65; Q16431; Q16430; G3V2M6; B4DLC7; Q9UDL4	0.180307	77
24034	Q9UBR2	CTSZ	0	Cathepsin Z	1522	O75331; Q9UQV5; Q9UQV6; B2RC40	0.179531	12
69623	Q6UWB1	IL27RA	0	Interleukin-27 receptor subunit alpha	9466	O60624; A0N0L1	0.179183	7
65314	Q96LC7	SIGLEC10	0	Sialic acid-binding Ig-like lectin 10	89790	Q3MIR5; C9JJ33; Q96G54; A8K3C7; B7ZL06; Q96LC8; E9PL79; F8W917; A8K1I5; C9JM10; Q6UXI8	0.178766	6
7919	Q10587	TEF	0	Thyrotroph embryonic factor	7008	B0QYS8; Q8IU94; B2RC22; Q15729; Q7Z3J7; Q96TG4	0.178506	10
69214	Q7Z7K2	ZNF467	0	Zinc finger protein 467	168544	-	0.178142	4
58288	Q8IXT2	DMRTC2	0	Doublesex- and mab-3-related transcription factor C2	63946	Q96M39; Q8N6Q2; B4DX56; Q96SD4	0.177485	10
12687	Q6P1N0	CC2D1A	0	Coiled-coil and C2 domain-containing protein 1A	54862	Q7Z435; Q9NXI1; Q9H603; Q8NF89; Q86XV0	0.177097	17
59014	P10914	IRF1	0	Interferon regulatory factor 1	3659	Q6FHN8; Q96GG7	0.175896	151
63711	P09529	INHBB	0	Inhibin beta B chain	3625	Q8N1D3; Q53T31	0.175757	12
27519	Q9Y2L6	FRMD4B	0	FERM domain-containing protein 4B	23150	B3KNA2; Q8TAI3; Q6PEW6; E9PGA7	0.174798	4
41780	Q9BWS9	CHID1	0	Chitinase domain-containing protein 1	66005	Q9BY52; Q96SK0; Q96CZ3; B3KWB0; Q96S93; Q8NBM9	0.174385	6
18257	Q6UY11	DLK2	0	Protein delta homolog 2	65989	A0A024RD55; B3KNZ7; Q5T3T9; Q5T3T8; Q9BQ54	0.174311	4
63338	Q9H300	PARL	0	Presenilins-associated rhomboid-like protein, mitochondrial	55486	Q9P1E3; Q96CQ4; Q9BTJ6	0.173773	6
63575	P32455	GBP1	0	Guanylate-binding protein 1	2633	D3DT26; Q5T8M1	0.173	20
29243	Q15032	R3HDM1	0	R3H domain-containing protein 1	23518	E9PG42; G5E9G8; B3KXQ9; Q8IW32; E9PBB4; A8K1V0	0.172443	6
69607	Q9H0Z9	RBM38	0	RNA-binding protein 38	55544	Q15351; A6NMU6; Q9BYK3; Q9BYK4; Q15350; A6NDK1	0.172416	6
46039	Q96S42	NODAL	0	Nodal homolog	4838	Q8N4V3; Q2M3A5	0.172396	3
46551	Q04741	EMX1	0	Homeobox protein EMX1	2016	Q0D2P0; Q53T30; Q86XB0	0.172396	22
23992	Q8N1G1	REXO1	0	RNA exonuclease 1 homolog	57455	Q9ULT2	0.172366	7
1490	Q96C10	DHX58	0	Probable ATP-dependent RNA helicase DHX58	79132	Q9HAM6; A0A024R1Y5	0.172045	21
66608	P29460	IL12B	0	Interleukin-12 subunit beta	3593	-	0.17195	28
26681	Q5T7B8	KIF24	0	Kinesin-like protein KIF24	347240	Q6ZU97; Q86XZ0; Q9NV43; Q2TB93; Q5T7B5; Q5T7B7; Q6ZUZ2	0.171949	6
69695	Q9ULE6	PALD1	0	Paladin	27143	Q5JTK8; B2RMS1; Q5JTK7; A0A024QZM5; B9EGC6	0.171604	5
62331	Q9HBE4	IL21	0	Interleukin-21	59067	A5J0L4	0.171569	15
7314	O94768	STK17B	0	Serine/threonine-protein kinase 17B	9262	Q53QE7	0.171538	8
30291	Q9HD40	SEPSECS	0	O-phosphoseryl-tRNA(Sec) selenium transferase	51091	Q9Y353; Q9UGM9; A8K8W1; A1A4F3; Q17RT1; Q9NXZ5; Q0D2P3	0.171208	7
16226	Q01628	IFITM3	0	Interferon-induced transmembrane protein 3	10410	Q53Y76; Q96J15; Q96HK8	0.170997	14
18021	Q76NI1	KNDC1	0	Kinase non-catalytic C-lobe domain-containing protein 1 {ECO:0000312|HGNC:HGNC:29374}	85442	Q5T233; B0QZC5; Q5U5J6; Q6ZNH8; Q8TEE5; Q9C095; Q96LV7	0.170743	6
63461	P22301	IL10	0	Interleukin-10	3586	Q6FGW4	0.170663	26
24176	P61218	POLR2F	0	DNA-directed RNA polymerases I, II, and III subunit RPABC2	5435	P41584; B0QYL9; Q6IAY3	0.170528	156
67405	Q9P227	ARHGAP23	0	Rho GTPase-activating protein 23	57636	-	0.170483	6
67843	O60248	SOX15	0	Protein SOX-15	6665	D3DTQ0; B4DWU7; Q9Y6W7; P35717	0.17013	10
61141	Q99808	SLC29A1	0	Equilibrative NBMPR-sensitive nucleoside transporter	2030	B3KQY5; B3KQV7; Q9UJY2; Q5T9W9	0.169842	7
14741	Q14653	IRF3	0	Interferon regulatory factor 3	3661	A8K7L2; E2GIM6; E2GIM7; B2RAZ3; E2GIM5; E2GIM8; E2GIM9; M0QYT9; Q7Z5G6; Q5FBY4; Q5FBY2; Q5FBY1	0.169708	104
23453	Q9H6S1	AZI2	0	5-azacytidine-induced protein 2	64343	C9JB40; Q9BQF1; H7BXU6; Q86W99; A8K3M2	0.169685	21
65211	P01574	IFNB1	0	Interferon beta	3456	Q5VWC9	0.169534	35
39360	P21854	CD72	0	B-cell differentiation antigen CD72	971	Q5TLG3	0.169354	9
46091	Q96K80	ZC3H10	0	Zinc finger CCCH domain-containing protein 10	84872	-	0.16931	9
24694	O75363	BCAS1	0	Breast carcinoma-amplified sequence 1	8537	G3XAF7; A0AVG5; Q68CZ3	0.169197	6
53270	Q14213	EBI3	0	Interleukin-27 subunit beta	10148	O75269; A0N0N2	0.169193	9
68966	Q16549	PCSK7	0	Proprotein convertase subtilisin/kexin type 7	9159	B0YJ60; Q9UL57; Q3C1X1; Q96FK8; Q53GM4	0.168879	8
62337	Q96GP6	SCARF2	0	Scavenger receptor class F member 2	91179	Q9BW74; E5RFB8; Q58A83; Q8IXF3	0.168798	6
20483	Q86TL0	ATG4D	0	Cysteine protease ATG4D, mitochondrial	84971	B4DGM8; Q969K0	0.16855	7

[truncated: 7 more sheets: (k) ARD top scores, (l) Pirfenidone seeds, (m) Melatonin seeds, (n) Entry points seeds, (o) Interaction seeds, (p) Lung infection seeds, (q) ARD seeds]
